# Supplementary material for: Nutrient levels control root growth responses to high ambient temperature in plants
Source: Nat Commun. 2024 Jun 1;15:4689. doi: 10.1038/s41467-024-49180-6 (PMC11144241; doi:10.1038/s41467-024-49180-6)
Supplement: Supplementary file 4 — Supplementary Data 1 [file 41467_2024_49180_MOESM4_ESM.xlsx]

## Sheet: Sheet1
Lee et al., 2021: 22 vs 28, shoot DEG
	REF#	#	Fold Enrichment	(+/-)	expected	raw P value	FDR
cellular nitrogen compound biosynthetic process (GO:0044271)	1309	38	64.23	-	0.59	0.000564	0.0205
cellular nitrogen compound metabolic process (GO:0034641)	3240	118	158.99	-	0.74	0.000497	0.0185
nitrogen compound metabolic process (GO:0006807)	7100	277	348.4	-	0.8	9.98e-06	0.000576
organonitrogen compound metabolic process (GO:1901564)	5422	218	266.06	-	0.82	0.00107	0.0364
regulation of nitrogen compound metabolic process (GO:0051171)	2869	190	140.78	+	1.35	4.4e-05	0.00214
response to nitrogen compound (GO:1901698)	790	108	38.77	+	2.79	2.87e-19	5.64e-17
response to organonitrogen compound (GO:0010243)	648	103	31.8	+	3.24	7.75e-23	1.98e-20
organic acid metabolic process (GO:0006082)	2088	145	102.46	+	1.42	5.57e-05	0.00262
cellular response to sulfur starvation (GO:0010438)	8	6	0.39	+	15.28	2.25e-05	0.00116
sulfur compound metabolic process (GO:0006790)	549	52	26.94	+	1.93	2.18e-05	0.00114
Gaillochet et al., 2021: 21 vs 28, 4hr shoot DEG
cellular response to nutrient levels (GO:0031669)	194	34	9.74	+	3.49	3.99e-09	3.98e-07
response to nutrient levels (GO:0031667)	272	48	13.65	+	3.52	2.14e-12	3.07e-10
cellular nitrogen compound metabolic process (GO:0034641)	3240	115	162.65	-	0.71	6.02e-05	0.00273
cellular response to nitrogen levels (GO:0043562)	49	10	2.46	+	4.07	0.000446	0.0154
cellular response to nitrogen starvation (GO:0006995)	39	8	1.96	+	4.09	0.00159	0.045
nitrogen compound metabolic process (GO:0006807)	7100	304	356.42	-	0.85	0.00157	0.0445
nitrogen compound transport (GO:0071705)	850	20	42.67	-	0.47	0.00019	0.00744
response to nitrogen compound (GO:1901698)	790	81	39.66	+	2.04	1.08e-08	9.45e-07
response to organonitrogen compound (GO:0010243)	648	60	32.53	+	1.84	2.24e-05	0.00115
response to nitrate (GO:0010167)	36	9	1.81	+	4.98	0.000237	0.00899
organic acid biosynthetic process (GO:0016053)	704	71	35.34	+	2.01	2.02e-07	1.43e-05
organic acid metabolic process (GO:0006082)	2088	203	104.82	+	1.94	3.77e-18	1.71e-15
cellular response to sulfur starvation (GO:0010438)	8	5	0.4	+	12.45	0.000231	0.00889
sulfur compound metabolic process (GO:0006790)	549	66	27.56	+	2.39	1.18e-09	1.28e-07
Gaillochet et al., 2021: 21 vs 28, 18hr shoot DEG
cellular nitrogen compound biosynthetic process (GO:0044271)	1309	192	107.37	+	1.79	5.18e-13	1.39e-10
cellular nitrogen compound metabolic process (GO:0034641)	3240	344	265.77	+	1.29	2.38e-06	0.000203
nitrogen compound metabolic process (GO:0006807)	7100	659	582.39	+	1.13	0.000475	0.0231
organonitrogen compound biosynthetic process (GO:1901566)	1431	214	117.38	+	1.82	3.11e-15	1.14e-12
organonitrogen compound metabolic process (GO:1901564)	5422	539	444.75	+	1.21	3.2e-06	0.000261
organic acid biosynthetic process (GO:0016053)	704	92	57.75	+	1.59	5.65e-05	0.00366
organic acid catabolic process (GO:0016054)	172	29	14.11	+	2.06	0.000732	0.0327
organic acid metabolic process (GO:0006082)	2088	275	171.27	+	1.61	3.03e-13	8.48e-11

## Sheet: Sheet2
Lee et al., 2021: 22 vs 28, root DEG
	REF#	#	Fold Enrichment	expected	raw P value	FDR
cellular nitrogen compound biosynthetic process (GO:0044271)	1309	21	48.49	0.43	1.39e-05	0.000928
cellular nitrogen compound metabolic process (GO:0034641)	3240	72	120.01	0.6	1.24e-06	8.76e-05
nitrogen compound metabolic process (GO:0006807)	7100	184	262.98	0.7	1.02e-08	8.82e-07
organonitrogen compound biosynthetic process (GO:1901566)	1431	27	53	0.51	0.000113	0.00595
organonitrogen compound metabolic process (GO:1901564)	5422	157	200.83	0.78	0.000534	0.0214
regulation of nitrogen compound metabolic process (GO:0051171)	2869	140	106.27	1.32	0.00105	0.0373
response to nitrogen compound (GO:1901698)	790	78	29.26	2.67	9.84e-14	1.21e-11
response to organonitrogen compound (GO:0010243)	648	71	24	2.96	1.17e-14	1.61e-12
organic acid metabolic process (GO:0006082)	2088	111	77.34	1.44	0.000202	0.0095
cellular response to sulfur starvation (GO:0010438)	8	5	0.3	16.87	5.83e-05	0.0034
Gaillochet et al., 2021: 21 vs 28, 4hr root DEG
cellular nitrogen compound metabolic process (GO:0034641)	3240	102	146.59	0.7	6.69e-05	0.00428
response to nitrogen compound (GO:1901698)	790	58	35.74	1.62	0.000585	0.0273
organic acid metabolic process (GO:0006082)	2088	168	94.47	1.78	3.24e-12	6.57e-10
sulfur compound biosynthetic process (GO:0044272)	160	24	7.24	3.32	1.51e-06	0.000135
sulfur compound metabolic process (GO:0006790)	549	67	24.84	2.7	6.05e-12	1.15e-09
Gaillochet et al., 2021: 21 vs 28, 18hr root DEG
cellular response to nutrient levels (GO:0031669)	194	24	10.04	2.39	0.000218	0.0104
response to nutrient levels (GO:0031667)	272	36	14.08	2.56	1.68e-06	0.000132
cellular nitrogen compound metabolic process (GO:0034641)	3240	100	167.73	0.6	8.13e-09	9.2e-07
nitrogen compound metabolic process (GO:0006807)	7100	310	367.55	0.84	0.000606	0.0246
response to nitrogen compound (GO:1901698)	790	65	40.9	1.59	0.000528	0.0222
organic acid metabolic process (GO:0006082)	2088	199	108.09	1.84	1.34e-15	1.12e-12
cellular iron ion homeostasis (GO:0006879)	41	11	2.12	5.18	3.7e-05	0.00224
cellular response to iron ion starvation (GO:0010106)	8	5	0.41	12.07	0.000265	0.0124
iron ion homeostasis (GO:0055072)	63	13	3.26	3.99	7.95e-05	0.00429
regulation of iron ion transport (GO:0034756)	7	4	0.36	11.04	0.00146	0.0497
response to iron ion starvation (GO:1990641)	16	6	0.83	7.24	0.000531	0.0222
sulfur compound biosynthetic process (GO:0044272)	160	24	8.28	2.9	1.32e-05	0.000885
sulfur compound metabolic process (GO:0006790)	549	72	28.42	2.53	2.52e-11	4.23e-09
Burko et al., 2020 HY5 ChIP-seq broad 7075 genes (ox1,ox2)
response to nutrient levels (GO:0031667)	272	101	64.3	1.57	0.000154	0.00566
response to organonitrogen compound (GO:0010243)	648	260	153.18	1.7	2.26e-12	2.19e-10
response to nitrogen compound (GO:1901698)	790	313	186.74	1.68	4.08e-14	4.53e-12
organonitrogen compound catabolic process (GO:1901565)	1089	348	257.42	1.35	1.08e-06	5.78e-05
organonitrogen compound metabolic process (GO:1901564)	5422	1568	1281.67	1.22	6.7e-15	8.58e-13
regulation of nitrogen compound metabolic process (GO:0051171)	2869	789	678.18	1.16	8.12e-05	0.00321
nitrogen compound metabolic process (GO:0006807)	7100	1932	1678.32	1.15	2.23e-10	1.87e-08
cellular response to organic cyclic compound (GO:0071407)	259	99	61.22	1.62	8.21e-05	0.0032
cellular response to organic substance (GO:0071310)	1550	590	366.39	1.61	9.26e-23	1.95e-20
response to organic substance (GO:0010033)	3506	1276	828.76	1.54	1.29e-43	1.08e-40
Burko et al., 2020 HY5 ChIP-seq broad 1164 genes (ox,srdx,vp16)
response to organonitrogen compound (GO:0010243)	648	67	27.5	2.44	2.82e-10	2.86e-08
response to nitrogen compound (GO:1901698)	790	79	33.52	2.36	3.62e-11	4.27e-09
organonitrogen compound catabolic process (GO:1901565)	1089	80	46.21	1.73	6.88e-06	0.000426
regulation of nitrogen compound metabolic process (GO:0051171)	2869	159	121.75	1.31	0.000776	0.0272
organonitrogen compound metabolic process (GO:1901564)	5422	289	230.08	1.26	3.74e-05	0.00196
cellular response to organic cyclic compound (GO:0071407)	259	26	10.99	2.37	0.000123	0.00538
cellular response to organic substance (GO:0071310)	1550	148	65.77	2.25	1.25e-18	3.07e-16
response to organic cyclic compound (GO:0014070)	817	68	34.67	1.96	6.03e-07	4.17e-05
organic substance catabolic process (GO:1901575)	1852	140	78.59	1.78	2.13e-10	2.2e-08
organic acid metabolic process (GO:0006082)	2088	144	88.6	1.63	2.84e-08	2.32e-06
organic substance metabolic process (GO:0071704)	9807	503	416.16	1.21	3.06e-07	2.2e-05
response to zinc ion (GO:0010043)	46	9	1.95	4.61	0.00035	0.0133
regulation of potassium ion import (GO:1903286)	3	3	0.13	23.57	0.00123	0.0397

## Sheet: Sheet4
GO biological process complete	Arabidopsis thaliana - REFLIST (27430)	upload_1 (1164)	upload_1 (expected)	upload_1 (over/under)	upload_1 (fold Enrichment)	upload_1 (raw P-value)	upload_1 (FDR)
response to inorganic substance (GO:0010035)	2111	231	89.58	+	2.58	1.25e-37	1.23e-34
inorganic ion homeostasis (GO:0098771)	358	30	15.19	+	1.97	0.00101	0.0337
response to organonitrogen compound (GO:0010243)	648	67	27.5	+	2.44	2.82e-10	2.86e-08
response to nitrogen compound (GO:1901698)	790	79	33.52	+	2.36	3.62e-11	4.27e-09
organonitrogen compound catabolic process (GO:1901565)	1089	80	46.21	+	1.73	6.88e-06	0.000426
regulation of nitrogen compound metabolic process (GO:0051171)	2869	159	121.75	+	1.31	0.000776	0.0272
organonitrogen compound metabolic process (GO:1901564)	5422	289	230.08	+	1.26	3.74e-05	0.00196
cellular response to organic cyclic compound (GO:0071407)	259	26	10.99	+	2.37	0.000123	0.00538
cellular response to organic substance (GO:0071310)	1550	148	65.77	+	2.25	1.25e-18	3.07e-16
response to organic cyclic compound (GO:0014070)	817	68	34.67	+	1.96	6.03e-07	4.17e-05
organic substance catabolic process (GO:1901575)	1852	140	78.59	+	1.78	2.13e-10	2.2e-08
organic acid metabolic process (GO:0006082)	2088	144	88.6	+	1.63	2.84e-08	2.32e-06
organic substance metabolic process (GO:0071704)	9807	503	416.16	+	1.21	3.06e-07	2.2e-05
response to zinc ion (GO:0010043)	46	9	1.95	+	4.61	0.00035	0.0133
regulation of potassium ion import (GO:1903286)	3	3	0.13	+	23.57	0.00123	0.0397
mitochondrial electron transport, succinate to ubiquinone (GO:0006121)	8	4	0.34	+	11.78	0.00104	0.0342
trehalose metabolic process (GO:0005991)	24	8	1.02	+	7.86	3.23e-05	0.00172
trehalose biosynthetic process (GO:0005992)	22	7	0.93	+	7.5	0.000129	0.00555
negative regulation of leaf senescence (GO:1900056)	16	5	0.68	+	7.36	0.00131	0.0418
regulation of jasmonic acid mediated signaling pathway (GO:2000022)	45	11	1.91	+	5.76	1.34e-05	0.000782
cellular response to red or far red light (GO:0071489)	61	14	2.59	+	5.41	1.75e-06	0.000116
regulation of flavonoid biosynthetic process (GO:0009962)	32	7	1.36	+	5.15	0.000893	0.0304
disaccharide biosynthetic process (GO:0046351)	37	8	1.57	+	5.1	0.000415	0.0154
defense response to insect (GO:0002213)	33	7	1.4	+	5	0.00104	0.0342
oligosaccharide biosynthetic process (GO:0009312)	43	9	1.82	+	4.93	0.000226	0.0091
response to far red light (GO:0010218)	48	10	2.04	+	4.91	0.000106	0.00468
red or far-red light signaling pathway (GO:0010017)	53	11	2.25	+	4.89	4.98e-05	0.00257
aging (GO:0007568)	67	12	2.84	+	4.22	8.07e-05	0.0038
cellular response to light stimulus (GO:0071482)	148	26	6.28	+	4.14	1.05e-08	8.94e-07
salicylic acid mediated signaling pathway (GO:0009863)	80	14	3.39	+	4.12	2.65e-05	0.00144
regulation of circadian rhythm (GO:0042752)	63	11	2.67	+	4.11	0.000193	0.008
cellular response to radiation (GO:0071478)	171	29	7.26	+	4	3.07e-09	2.86e-07
disaccharide metabolic process (GO:0005984)	78	13	3.31	+	3.93	7.93e-05	0.00376
response to UV-B (GO:0010224)	73	12	3.1	+	3.87	0.000166	0.00697
abscisic acid-activated signaling pathway (GO:0009738)	157	25	6.66	+	3.75	1.09e-07	8.32e-06
oligosaccharide metabolic process (GO:0009311)	88	14	3.73	+	3.75	6.68e-05	0.00325
cellular response to hypoxia (GO:0071456)	239	38	10.14	+	3.75	6.1e-11	7.04e-09
cellular response to decreased oxygen levels (GO:0036294)	241	38	10.23	+	3.72	7.57e-11	8.57e-09
circadian rhythm (GO:0007623)	127	20	5.39	+	3.71	2.31e-06	0.000151
rhythmic process (GO:0048511)	127	20	5.39	+	3.71	2.31e-06	0.000149
cellular response to oxygen levels (GO:0071453)	242	38	10.27	+	3.7	8.42e-11	9.18e-09
cellular response to salicylic acid stimulus (GO:0071446)	112	17	4.75	+	3.58	1.98e-05	0.00111
leaf senescence (GO:0010150)	187	28	7.94	+	3.53	6.13e-08	4.81e-06
response to hypoxia (GO:0001666)	323	48	13.71	+	3.5	1.66e-12	2.22e-10
cellular response to abscisic acid stimulus (GO:0071215)	227	33	9.63	+	3.43	7.99e-09	7.23e-07
cellular response to alcohol (GO:0097306)	227	33	9.63	+	3.43	7.99e-09	7.12e-07
response to decreased oxygen levels (GO:0036293)	331	48	14.05	+	3.42	3.62e-12	4.63e-10
response to oxygen levels (GO:0070482)	333	48	14.13	+	3.4	4.38e-12	5.49e-10
response to water deprivation (GO:0009414)	1000	142	42.44	+	3.35	3.73e-33	2.74e-30
regulation of stomatal movement (GO:0010119)	107	15	4.54	+	3.3	0.000134	0.0057
response to water (GO:0009415)	1073	149	45.53	+	3.27	7.72e-34	6.49e-31
response to red or far red light (GO:0009639)	375	52	15.91	+	3.27	2.1e-12	2.75e-10
cellular response to environmental stimulus (GO:0104004)	253	35	10.74	+	3.26	8.88e-09	7.8e-07
cellular response to abiotic stimulus (GO:0071214)	253	35	10.74	+	3.26	8.88e-09	7.69e-07
plant organ senescence (GO:0090693)	203	28	8.61	+	3.25	2.8e-07	2.06e-05
photoperiodism (GO:0009648)	124	17	5.26	+	3.23	6.29e-05	0.00308
response to red light (GO:0010114)	103	14	4.37	+	3.2	0.000294	0.0115
response to acid chemical (GO:0001101)	1106	149	46.93	+	3.17	1.54e-32	9.07e-30
response to osmotic stress (GO:0006970)	894	120	37.94	+	3.16	4.28e-26	1.94e-23
response to light intensity (GO:0009642)	373	50	15.83	+	3.16	1.68e-11	2.06e-09
response to blue light (GO:0009637)	160	21	6.79	+	3.09	1.64e-05	0.000939
negative regulation of signal transduction (GO:0009968)	125	16	5.3	+	3.02	0.000209	0.00853
positive regulation of signal transduction (GO:0009967)	95	12	4.03	+	2.98	0.00138	0.0439
response to salt stress (GO:0009651)	622	78	26.39	+	2.96	8.72e-16	1.47e-13
positive regulation of signaling (GO:0023056)	96	12	4.07	+	2.95	0.0015	0.0464
jasmonic acid mediated signaling pathway (GO:0009867)	145	18	6.15	+	2.93	0.000122	0.00538
negative regulation of cell communication (GO:0010648)	129	16	5.47	+	2.92	0.000288	0.0114
negative regulation of signaling (GO:0023057)	129	16	5.47	+	2.92	0.000288	0.0113
response to chitin (GO:0010200)	308	38	13.07	+	2.91	3.33e-08	2.68e-06
regulation of abscisic acid-activated signaling pathway (GO:0009787)	131	16	5.56	+	2.88	0.000336	0.013
regulation of cellular response to alcohol (GO:1905957)	131	16	5.56	+	2.88	0.000336	0.0129
regulation of response to alcohol (GO:1901419)	131	16	5.56	+	2.88	0.000336	0.0129
regulation of cellular ketone metabolic process (GO:0010565)	117	14	4.96	+	2.82	0.000926	0.0313
cellular response to jasmonic acid stimulus (GO:0071395)	152	18	6.45	+	2.79	0.000208	0.00858
response to UV (GO:0009411)	127	15	5.39	+	2.78	0.000699	0.0251
response to abscisic acid (GO:0009737)	1073	125	45.53	+	2.75	3.66e-22	9.81e-20
response to alcohol (GO:0097305)	1194	138	50.67	+	2.72	3.18e-24	9.34e-22
cellular response to fatty acid (GO:0071398)	156	18	6.62	+	2.72	0.000278	0.0111
response to wounding (GO:0009611)	815	94	34.58	+	2.72	1.31e-16	2.27e-14
negative regulation of developmental process (GO:0051093)	184	21	7.81	+	2.69	0.000103	0.00465
hormone-mediated signaling pathway (GO:0009755)	930	104	39.46	+	2.64	2.07e-17	4.21e-15
cellular response to lipid (GO:0071396)	527	58	22.36	+	2.59	4.96e-10	4.95e-08
regulation of signal transduction (GO:0009966)	424	46	17.99	+	2.56	4.68e-08	3.72e-06
regulation of signaling (GO:0023051)	433	46	18.37	+	2.5	1.19e-07	8.96e-06
response to carbohydrate (GO:0009743)	179	19	7.6	+	2.5	0.000754	0.0269
regulation of cell communication (GO:0010646)	444	47	18.84	+	2.49	8.72e-08	6.75e-06
negative regulation of response to stimulus (GO:0048585)	258	27	10.95	+	2.47	5.25e-05	0.00268
cellular response to hormone stimulus (GO:0032870)	1158	121	49.14	+	2.46	4.96e-18	1.08e-15
cellular response to endogenous stimulus (GO:0071495)	1194	122	50.67	+	2.41	1.64e-17	3.45e-15
response to cold (GO:0009409)	473	48	20.07	+	2.39	2.32e-07	1.73e-05
cellular response to oxygen-containing compound (GO:1901701)	1140	114	48.38	+	2.36	1.02e-15	1.66e-13
cellular response to chemical stimulus (GO:0070887)	2047	204	86.87	+	2.35	5.38e-28	2.64e-25
response to light stimulus (GO:0009416)	2003	194	85	+	2.28	3.38e-25	1.11e-22
response to oxygen-containing compound (GO:1901700)	3087	298	131	+	2.27	5.52e-40	6.49e-37
response to radiation (GO:0009314)	2045	197	86.78	+	2.27	1.89e-25	6.96e-23
regulation of defense response (GO:0031347)	744	71	31.57	+	2.25	2.29e-09	2.17e-07
response to lipid (GO:0033993)	1935	184	82.11	+	2.24	4.97e-23	1.39e-20
response to ethylene (GO:0009723)	242	23	10.27	+	2.24	0.000762	0.027
response to temperature stimulus (GO:0009266)	866	82	36.75	+	2.23	1.54e-10	1.62e-08
response to abiotic stimulus (GO:0009628)	4114	389	174.58	+	2.23	2.12e-52	6.25e-49
regulation of response to stimulus (GO:0048583)	1336	125	56.69	+	2.2	2.84e-15	4.52e-13
chloroplast organization (GO:0009658)	263	24	11.16	+	2.15	0.000824	0.0283
regulation of response to stress (GO:0080134)	880	80	37.34	+	2.14	1.86e-09	1.8e-07
cellular catabolic process (GO:0044248)	1682	152	71.38	+	2.13	4.32e-17	7.71e-15
developmental maturation (GO:0021700)	355	32	15.06	+	2.12	0.000217	0.00882
anatomical structure maturation (GO:0071695)	333	30	14.13	+	2.12	0.000248	0.00994
response to hormone (GO:0009725)	2508	225	106.43	+	2.11	2.91e-25	1.01e-22
response to endogenous stimulus (GO:0009719)	2542	226	107.87	+	2.1	6.06e-25	1.88e-22
response to organic substance (GO:0010033)	3506	305	148.78	+	2.05	4.29e-33	2.81e-30
response to heat (GO:0009408)	299	26	12.69	+	2.05	0.00102	0.0338
response to salicylic acid (GO:0009751)	440	38	18.67	+	2.04	9.33e-05	0.00429
vegetative to reproductive phase transition of meristem (GO:0010228)	290	25	12.31	+	2.03	0.00143	0.0449
response to jasmonic acid (GO:0009753)	606	52	25.72	+	2.02	5.48e-06	0.000343
response to chemical (GO:0042221)	5053	433	214.43	+	2.02	1.17e-48	2.29e-45
response to fatty acid (GO:0070542)	610	52	25.89	+	2.01	8.73e-06	0.000535
ion homeostasis (GO:0050801)	388	33	16.46	+	2	0.000404	0.015
protein ubiquitination (GO:0016567)	718	61	30.47	+	2	1.25e-06	8.53e-05
homeostatic process (GO:0042592)	623	52	26.44	+	1.97	1.15e-05	0.000693
response to fungus (GO:0009620)	995	83	42.22	+	1.97	2.64e-08	2.19e-06
cellular response to stimulus (GO:0051716)	3873	320	164.35	+	1.95	5.59e-31	2.99e-28
protein modification by small protein conjugation (GO:0032446)	753	62	31.95	+	1.94	3.35e-06	0.000215
response to stress (GO:0006950)	5286	435	224.31	+	1.94	1.45e-44	2.14e-41
regulation of post-embryonic development (GO:0048580)	426	35	18.08	+	1.94	0.000474	0.0172
chemical homeostasis (GO:0048878)	560	46	23.76	+	1.94	6.25e-05	0.00309
signal transduction (GO:0007165)	2411	198	102.31	+	1.94	3.73e-18	8.79e-16
cellular response to stress (GO:0033554)	1215	98	51.56	+	1.9	7.19e-09	6.62e-07
signaling (GO:0023052)	2474	199	104.98	+	1.9	3.21e-17	6.1e-15
catabolic process (GO:0009056)	2174	174	92.25	+	1.89	7.08e-15	1.1e-12
defense response to fungus (GO:0050832)	702	56	29.79	+	1.88	2.2e-05	0.00121
regulation of multicellular organismal development (GO:2000026)	502	40	21.3	+	1.88	0.000374	0.0141
cell communication (GO:0007154)	2688	214	114.07	+	1.88	3.81e-18	8.64e-16
monocarboxylic acid metabolic process (GO:0032787)	655	51	27.8	+	1.83	9.56e-05	0.00436
negative regulation of biosynthetic process (GO:0009890)	441	34	18.71	+	1.82	0.00145	0.0451
defense response to other organism (GO:0098542)	2116	163	89.79	+	1.82	1.31e-12	1.79e-10
response to biotic stimulus (GO:0009607)	2473	190	104.94	+	1.81	1.31e-14	1.97e-12
response to external biotic stimulus (GO:0043207)	2471	189	104.86	+	1.8	1.99e-14	2.93e-12
response to other organism (GO:0051707)	2471	189	104.86	+	1.8	1.99e-14	2.86e-12
biological process involved in interspecies interaction between organisms (GO:0044419)	2487	190	105.54	+	1.8	2.29e-14	3.21e-12
negative regulation of biological process (GO:0048519)	1862	142	79.01	+	1.8	7.58e-11	8.42e-09
response to external stimulus (GO:0009605)	2967	226	125.91	+	1.79	4.21e-17	7.75e-15
response to oxidative stress (GO:0006979)	613	46	26.01	+	1.77	0.000426	0.0157
protein modification by small protein conjugation or removal (GO:0070647)	858	64	36.41	+	1.76	4.05e-05	0.00211
negative regulation of metabolic process (GO:0009892)	1158	86	49.14	+	1.75	1.59e-06	0.000108
negative regulation of cellular process (GO:0048523)	1132	83	48.04	+	1.73	5.01e-06	0.000317
small molecule biosynthetic process (GO:0044283)	898	65	38.11	+	1.71	8.44e-05	0.00394
defense response (GO:0006952)	2441	176	103.58	+	1.7	2.16e-11	2.6e-09
cellular lipid metabolic process (GO:0044255)	975	70	41.37	+	1.69	5.84e-05	0.00291
response to stimulus (GO:0050896)	9304	664	394.82	+	1.68	5.82e-56	3.42e-52
response to bacterium (GO:0009617)	1242	88	52.7	+	1.67	9.06e-06	0.00055
regulation of multicellular organismal process (GO:0051239)	664	47	28.18	+	1.67	0.00139	0.0439
carboxylic acid metabolic process (GO:0019752)	1537	107	65.22	+	1.64	1.68e-06	0.000112
defense response to bacterium (GO:0042742)	1029	71	43.67	+	1.63	0.000128	0.00556
regulation of biological quality (GO:0065008)	1160	79	49.22	+	1.6	8.89e-05	0.00412
oxoacid metabolic process (GO:0043436)	1953	132	82.88	+	1.59	3.57e-07	2.53e-05
small molecule metabolic process (GO:0044281)	2857	191	121.24	+	1.58	1.08e-09	1.06e-07
developmental growth (GO:0048589)	1067	71	45.28	+	1.57	0.000399	0.015
growth (GO:0040007)	1278	85	54.23	+	1.57	0.000103	0.00465
lipid metabolic process (GO:0006629)	1287	85	54.61	+	1.56	0.000144	0.00609
cell wall organization or biogenesis (GO:0071554)	967	63	41.03	+	1.54	0.00128	0.0412
biological regulation (GO:0065007)	8223	522	348.95	+	1.5	1.57e-25	6.17e-23
regulation of cellular process (GO:0050794)	6205	393	263.31	+	1.49	2.47e-17	4.84e-15
regulation of biological process (GO:0050789)	7518	475	319.03	+	1.49	7.48e-22	1.92e-19
regulation of developmental process (GO:0050793)	1261	79	53.51	+	1.48	0.00107	0.0349
phosphate-containing compound metabolic process (GO:0006796)	1879	111	79.74	+	1.39	0.000774	0.0273
regulation of metabolic process (GO:0019222)	3921	231	166.39	+	1.39	4.06e-07	2.84e-05
regulation of cellular biosynthetic process (GO:0031326)	2547	150	108.08	+	1.39	7.77e-05	0.00372
regulation of biosynthetic process (GO:0009889)	2603	153	110.46	+	1.39	7.33e-05	0.00354
regulation of cellular metabolic process (GO:0031323)	3171	186	134.56	+	1.38	1.17e-05	0.000697
protein modification process (GO:0036211)	2659	155	112.84	+	1.37	0.000105	0.00468
regulation of RNA biosynthetic process (GO:2001141)	2187	127	92.81	+	1.37	0.000533	0.0192
regulation of DNA-templated transcription (GO:0006355)	2184	126	92.68	+	1.36	0.000784	0.0273
regulation of nucleic acid-templated transcription (GO:1903506)	2185	126	92.72	+	1.36	0.000787	0.0272
regulation of RNA metabolic process (GO:0051252)	2314	132	98.2	+	1.34	0.000884	0.0302
post-embryonic development (GO:0009791)	2281	130	96.79	+	1.34	0.000992	0.0332
system development (GO:0048731)	3660	208	155.31	+	1.34	2.1e-05	0.00117
regulation of macromolecule biosynthetic process (GO:0010556)	2366	133	100.4	+	1.32	0.00144	0.0452
multicellular organism development (GO:0007275)	4360	243	185.02	+	1.31	1.26e-05	0.000744
developmental process (GO:0032502)	5791	321	245.74	+	1.31	3.04e-07	2.21e-05
multicellular organismal process (GO:0032501)	4674	257	198.34	+	1.3	1.52e-05	0.000879
cellular process (GO:0009987)	14852	810	630.25	+	1.29	5.92e-26	2.49e-23
anatomical structure development (GO:0048856)	5310	286	225.33	+	1.27	1.96e-05	0.00111
cellular metabolic process (GO:0044237)	8829	467	374.66	+	1.25	2.57e-08	2.16e-06
metabolic process (GO:0008152)	10826	570	459.4	+	1.24	1.5e-10	1.61e-08
biological_process (GO:0008150)	26371	1144	1119.06	+	1.02	5.47e-05	0.00275
nucleobase-containing compound metabolic process (GO:0006139)	2274	64	96.5	-	0.66	0.000457	0.0167
gene expression (GO:0010467)	1714	46	72.73	-	0.63	0.000936	0.0315
nucleic acid metabolic process (GO:0090304)	1876	45	79.61	-	0.57	2.67e-05	0.00144
RNA metabolic process (GO:0016070)	1389	32	58.94	-	0.54	0.000186	0.00777
Unclassified (UNCLASSIFIED)	1059	20	44.94	-	0.45	5.47e-05	0.00277
RNA processing (GO:0006396)	869	14	36.88	-	0.38	2.89e-05	0.00155

## Sheet: Sheet3
ox1,2finalist 7075genes
GO biological process complete	Arabidopsis thaliana - REFLIST (27430)	upload_1 (6484)	upload_1 (expected)	upload_1 (over/under)	upload_1 (fold Enrichment)	upload_1 (raw P-value)	upload_1 (FDR)
response to nutrient levels (GO:0031667)	272	101	64.3	+	1.57	0.000154	0.00566
response to inorganic substance (GO:0010035)	2111	841	499.01	+	1.69	3.54e-38	1.9e-35
inorganic ion homeostasis (GO:0098771)	358	128	84.63	+	1.51	9.34e-05	0.00357
response to organonitrogen compound (GO:0010243)	648	260	153.18	+	1.7	2.26e-12	2.19e-10
response to nitrogen compound (GO:1901698)	790	313	186.74	+	1.68	4.08e-14	4.53e-12
organonitrogen compound catabolic process (GO:1901565)	1089	348	257.42	+	1.35	1.08e-06	5.78e-05
organonitrogen compound metabolic process (GO:1901564)	5422	1568	1281.67	+	1.22	6.7e-15	8.58e-13
regulation of nitrogen compound metabolic process (GO:0051171)	2869	789	678.18	+	1.16	8.12e-05	0.00321
nitrogen compound metabolic process (GO:0006807)	7100	1932	1678.32	+	1.15	2.23e-10	1.87e-08
cellular response to organic cyclic compound (GO:0071407)	259	99	61.22	+	1.62	8.21e-05	0.0032
cellular response to organic substance (GO:0071310)	1550	590	366.39	+	1.61	9.26e-23	1.95e-20
response to organic substance (GO:0010033)	3506	1276	828.76	+	1.54	1.29e-43	1.08e-40
intracellular receptor signaling pathway (GO:0030522)	24	17	5.67	+	3	0.000974	0.0268
blue light signaling pathway (GO:0009785)	24	17	5.67	+	3	0.000974	0.0267
cellular response to blue light (GO:0071483)	34	24	8.04	+	2.99	8.14e-05	0.00319
cellular response to red or far red light (GO:0071489)	61	39	14.42	+	2.7	4.49e-06	0.000219
cellular response to light stimulus (GO:0071482)	148	90	34.98	+	2.57	2.14e-11	1.97e-09
cellular response to radiation (GO:0071478)	171	103	40.42	+	2.55	7.49e-13	7.87e-11
regulation of circadian rhythm (GO:0042752)	63	37	14.89	+	2.48	3.06e-05	0.00129
red or far-red light signaling pathway (GO:0010017)	53	31	12.53	+	2.47	0.00013	0.00483
circadian rhythm (GO:0007623)	127	72	30.02	+	2.4	1.81e-08	1.21e-06
rhythmic process (GO:0048511)	127	72	30.02	+	2.4	1.81e-08	1.19e-06
peptidyl-threonine dephosphorylation (GO:0035970)	46	26	10.87	+	2.39	0.000752	0.0214
response to far red light (GO:0010218)	48	27	11.35	+	2.38	0.000575	0.017
response to UV-B (GO:0010224)	73	39	17.26	+	2.26	8.97e-05	0.00345
response to blue light (GO:0009637)	160	85	37.82	+	2.25	1.05e-08	7.54e-07
cellular response to environmental stimulus (GO:0104004)	253	133	59.81	+	2.22	9.09e-13	9.38e-11
cellular response to abiotic stimulus (GO:0071214)	253	133	59.81	+	2.22	9.09e-13	9.22e-11
aging (GO:0007568)	67	35	15.84	+	2.21	0.000329	0.0106
response to absence of light (GO:0009646)	50	26	11.82	+	2.2	0.00185	0.0473
response to disaccharide (GO:0034285)	74	38	17.49	+	2.17	0.000243	0.00828
response to sucrose (GO:0009744)	72	36	17.02	+	2.12	0.000497	0.0148
response to light intensity (GO:0009642)	373	184	88.17	+	2.09	3.7e-15	5.06e-13
detection of stimulus (GO:0051606)	65	32	15.36	+	2.08	0.00109	0.0295
abscisic acid-activated signaling pathway (GO:0009738)	157	75	37.11	+	2.02	1.43e-06	7.49e-05
cellular response to abscisic acid stimulus (GO:0071215)	227	107	53.66	+	1.99	1.56e-08	1.08e-06
cellular response to alcohol (GO:0097306)	227	107	53.66	+	1.99	1.56e-08	1.07e-06
response to red light (GO:0010114)	103	48	24.35	+	1.97	0.00024	0.00822
regulation of seedling development (GO:1900140)	99	46	23.4	+	1.97	0.000279	0.00911
regulation of seed germination (GO:0010029)	94	43	22.22	+	1.94	0.000645	0.0187
response to osmotic stress (GO:0006970)	894	408	211.33	+	1.93	6.05e-27	1.55e-24
response to water deprivation (GO:0009414)	1000	452	236.38	+	1.91	4.21e-29	1.24e-26
response to water (GO:0009415)	1073	482	253.64	+	1.9	1.85e-30	6.8e-28
response to acid chemical (GO:0001101)	1106	491	261.44	+	1.88	3.44e-30	1.19e-27
response to red or far red light (GO:0009639)	375	166	88.64	+	1.87	7.87e-11	7.02e-09
response to salt stress (GO:0009651)	622	275	147.03	+	1.87	5.17e-17	7.8e-15
protein dephosphorylation (GO:0006470)	145	64	34.28	+	1.87	6.24e-05	0.00253
response to UV (GO:0009411)	127	56	30.02	+	1.87	0.000206	0.00731
cellular lipid catabolic process (GO:0044242)	109	48	25.77	+	1.86	0.000506	0.015
regulation of stomatal movement (GO:0010119)	107	47	25.29	+	1.86	0.000639	0.0186
leaf senescence (GO:0010150)	187	82	44.2	+	1.86	7.57e-06	0.000362
response to carbohydrate (GO:0009743)	179	78	42.31	+	1.84	1.45e-05	0.000653
photoperiodism (GO:0009648)	124	54	29.31	+	1.84	0.000359	0.0112
cellular response to oxygen levels (GO:0071453)	242	105	57.2	+	1.84	6.22e-07	3.56e-05
cellular response to decreased oxygen levels (GO:0036294)	241	104	56.97	+	1.83	8.32e-07	4.58e-05
cellular response to salicylic acid stimulus (GO:0071446)	112	48	26.47	+	1.81	0.00083	0.0232
cellular response to hypoxia (GO:0071456)	239	102	56.5	+	1.81	1.49e-06	7.68e-05
response to endoplasmic reticulum stress (GO:0034976)	127	54	30.02	+	1.8	0.00058	0.0171
plant organ senescence (GO:0090693)	203	85	47.99	+	1.77	2.17e-05	0.000938
lipid catabolic process (GO:0016042)	120	50	28.37	+	1.76	0.00116	0.031
response to abscisic acid (GO:0009737)	1073	446	253.64	+	1.76	6.7e-23	1.46e-20
response to alcohol (GO:0097305)	1194	490	282.24	+	1.74	3.45e-24	8.11e-22
response to hypoxia (GO:0001666)	323	132	76.35	+	1.73	2.85e-07	1.68e-05
response to oxygen levels (GO:0070482)	333	136	78.72	+	1.73	2.22e-07	1.35e-05
response to light stimulus (GO:0009416)	2003	818	473.48	+	1.73	3.49e-40	2.28e-37
response to decreased oxygen levels (GO:0036293)	331	135	78.24	+	1.73	2.8e-07	1.66e-05
response to radiation (GO:0009314)	2045	833	483.4	+	1.72	1.22e-40	8.96e-38
response to chitin (GO:0010200)	308	125	72.81	+	1.72	7.56e-07	4.2e-05
pigment metabolic process (GO:0042440)	237	96	56.02	+	1.71	1.72e-05	0.00076
porphyrin-containing compound metabolic process (GO:0006778)	221	88	52.24	+	1.68	5.93e-05	0.00242
cellular metal ion homeostasis (GO:0006875)	144	57	34.04	+	1.67	0.00154	0.0402
metal ion homeostasis (GO:0055065)	210	83	49.64	+	1.67	0.00013	0.00486
response to wounding (GO:0009611)	815	321	192.65	+	1.67	3.83e-14	4.34e-12
hormone-mediated signaling pathway (GO:0009755)	930	366	219.84	+	1.66	4.9e-16	6.86e-14
response to abiotic stimulus (GO:0009628)	4114	1610	972.48	+	1.66	1.27e-74	3.75e-71
response to cold (GO:0009409)	473	185	111.81	+	1.65	1.71e-08	1.16e-06
cellular ion homeostasis (GO:0006873)	187	73	44.2	+	1.65	0.00046	0.0139
cellular cation homeostasis (GO:0030003)	175	68	41.37	+	1.64	0.000746	0.0214
dephosphorylation (GO:0016311)	217	84	51.3	+	1.64	0.000214	0.00751
response to temperature stimulus (GO:0009266)	866	335	204.71	+	1.64	5.83e-14	6.35e-12
response to oxygen-containing compound (GO:1901700)	3087	1193	729.72	+	1.63	1.51e-50	1.78e-47
cellular response to lipid (GO:0071396)	527	203	124.57	+	1.63	9.44e-09	6.86e-07
cellular response to oxygen-containing compound (GO:1901701)	1140	439	269.48	+	1.63	1.06e-17	1.64e-15
cellular response to hormone stimulus (GO:0032870)	1158	445	273.73	+	1.63	7.74e-18	1.27e-15
cellular response to chemical stimulus (GO:0070887)	2047	782	483.88	+	1.62	1.01e-30	3.95e-28
cellular response to endogenous stimulus (GO:0071495)	1194	455	282.24	+	1.61	9.37e-18	1.49e-15
response to lipid (GO:0033993)	1935	735	457.4	+	1.61	2.78e-28	7.78e-26
negative regulation of response to stimulus (GO:0048585)	258	97	60.99	+	1.59	0.000177	0.00642
response to jasmonic acid (GO:0009753)	606	227	143.25	+	1.58	7.44e-09	5.62e-07
response to fatty acid (GO:0070542)	610	227	144.19	+	1.57	1.07e-08	7.62e-07
response to heat (GO:0009408)	299	111	70.68	+	1.57	8.32e-05	0.00322
cellular chemical homeostasis (GO:0055082)	216	80	51.06	+	1.57	0.000809	0.0228
regulation of response to stress (GO:0080134)	880	324	208.02	+	1.56	1.98e-11	1.85e-09
regulation of response to stimulus (GO:0048583)	1336	491	315.81	+	1.55	8.66e-17	1.27e-14
cellular catabolic process (GO:0044248)	1682	618	397.6	+	1.55	5.27e-21	9.4e-19
response to chemical (GO:0042221)	5053	1839	1194.45	+	1.54	2.86e-67	5.6e-64
response to hormone (GO:0009725)	2508	910	592.85	+	1.53	9.22e-30	3.02e-27
catabolic process (GO:0009056)	2174	788	513.9	+	1.53	1.7e-25	4.18e-23
tetrapyrrole metabolic process (GO:0033013)	265	96	62.64	+	1.53	0.000453	0.0138
regulation of defense response (GO:0031347)	744	269	175.87	+	1.53	4.53e-09	3.46e-07
response to endogenous stimulus (GO:0009719)	2542	919	600.89	+	1.53	1.44e-29	4.46e-27
response to oxidative stress (GO:0006979)	613	220	144.9	+	1.52	2.05e-07	1.26e-05
small molecule catabolic process (GO:0044282)	254	91	60.04	+	1.52	0.00092	0.0254
ion homeostasis (GO:0050801)	388	138	91.72	+	1.5	5.47e-05	0.00227
response to ethylene (GO:0009723)	242	86	57.2	+	1.5	0.00147	0.0385
developmental maturation (GO:0021700)	355	126	83.92	+	1.5	0.000139	0.00515
monocarboxylic acid metabolic process (GO:0032787)	655	232	154.83	+	1.5	1.92e-07	1.2e-05
chloroplast organization (GO:0009658)	263	93	62.17	+	1.5	0.00111	0.03
meiotic cell cycle (GO:0051321)	320	113	75.64	+	1.49	0.000346	0.0109
response to extracellular stimulus (GO:0009991)	324	114	76.59	+	1.49	0.000373	0.0116
anatomical structure maturation (GO:0071695)	333	117	78.72	+	1.49	0.000353	0.0111
meiotic cell cycle process (GO:1903046)	288	101	68.08	+	1.48	0.000907	0.0252
regulation of multicellular organismal development (GO:2000026)	502	176	118.66	+	1.48	1.06e-05	0.000488
regulation of signal transduction (GO:0009966)	424	148	100.23	+	1.48	6.86e-05	0.00275
response to organic cyclic compound (GO:0014070)	817	284	193.13	+	1.47	3.57e-08	2.34e-06
regulation of cell communication (GO:0010646)	444	154	104.95	+	1.47	6.34e-05	0.00255
vesicle-mediated transport (GO:0016192)	543	188	128.36	+	1.46	9.3e-06	0.000435
signal transduction (GO:0007165)	2411	834	569.92	+	1.46	3.71e-22	7.27e-20
organic substance catabolic process (GO:1901575)	1852	639	437.78	+	1.46	9.53e-17	1.37e-14
vegetative to reproductive phase transition of meristem (GO:0010228)	290	100	68.55	+	1.46	0.00146	0.0386
cellular response to stimulus (GO:0051716)	3873	1335	915.51	+	1.46	2e-36	9.8e-34
chemical homeostasis (GO:0048878)	560	193	132.37	+	1.46	9.93e-06	0.00046
regulation of signaling (GO:0023051)	433	149	102.35	+	1.46	0.000101	0.00383
signaling (GO:0023052)	2474	846	584.81	+	1.45	2.41e-21	4.44e-19
response to stress (GO:0006950)	5286	1804	1249.52	+	1.44	1.04e-49	1.02e-46
regulation of post-embryonic development (GO:0048580)	426	145	100.7	+	1.44	0.000205	0.00731
cell communication (GO:0007154)	2688	911	635.4	+	1.43	4.12e-22	7.83e-20
leaf development (GO:0048366)	451	152	106.61	+	1.43	0.000201	0.00722
response to salicylic acid (GO:0009751)	440	148	104.01	+	1.42	0.000256	0.00857
negative regulation of cellular metabolic process (GO:0031324)	584	196	138.05	+	1.42	3.23e-05	0.00135
homeostatic process (GO:0042592)	623	209	147.27	+	1.42	1.74e-05	0.000763
regulation of multicellular organismal process (GO:0051239)	664	222	156.96	+	1.41	1.17e-05	0.000533
cellular response to stress (GO:0033554)	1215	406	287.21	+	1.41	1.94e-09	1.5e-07
negative regulation of cellular process (GO:0048523)	1132	378	267.59	+	1.41	7.8e-09	5.81e-07
negative regulation of biosynthetic process (GO:0009890)	441	147	104.25	+	1.41	0.000384	0.0118
plastid organization (GO:0009657)	342	114	80.84	+	1.41	0.00179	0.0462
response to fungus (GO:0009620)	995	331	235.2	+	1.41	8.6e-08	5.5e-06
negative regulation of metabolic process (GO:0009892)	1158	383	273.73	+	1.4	1.34e-08	9.36e-07
defense response to fungus (GO:0050832)	702	232	165.94	+	1.4	1.32e-05	0.000599
response to stimulus (GO:0050896)	9304	3066	2199.31	+	1.39	9.87e-88	5.81e-84
organic acid metabolic process (GO:0006082)	2088	687	493.57	+	1.39	2.01e-14	2.32e-12
carboxylic acid metabolic process (GO:0019752)	1537	505	363.32	+	1.39	1.07e-10	9.38e-09
small molecule biosynthetic process (GO:0044283)	898	294	212.27	+	1.39	1.52e-06	7.77e-05
small molecule metabolic process (GO:0044281)	2857	934	675.35	+	1.38	4.85e-19	8.39e-17
negative regulation of cellular biosynthetic process (GO:0031327)	427	139	100.94	+	1.38	0.00121	0.032
negative regulation of biological process (GO:0048519)	1862	606	440.15	+	1.38	4.35e-12	4.13e-10
oxoacid metabolic process (GO:0043436)	1953	635	461.66	+	1.38	1.36e-12	1.36e-10
intracellular transport (GO:0046907)	732	238	173.03	+	1.38	2.31e-05	0.000994
cellular lipid metabolic process (GO:0044255)	975	317	230.47	+	1.38	1.06e-06	5.73e-05
response to external stimulus (GO:0009605)	2967	964	701.35	+	1.37	5.27e-19	8.87e-17
plant-type cell wall organization or biogenesis (GO:0071669)	515	167	121.74	+	1.37	0.000468	0.0141
establishment of localization in cell (GO:0051649)	779	252	184.14	+	1.37	1.94e-05	0.000845
response to biotic stimulus (GO:0009607)	2473	794	584.58	+	1.36	1.22e-14	1.53e-12
response to external biotic stimulus (GO:0043207)	2471	793	584.1	+	1.36	1.42e-14	1.75e-12
response to other organism (GO:0051707)	2471	793	584.1	+	1.36	1.42e-14	1.71e-12
regulation of biological quality (GO:0065008)	1160	372	274.2	+	1.36	3.46e-07	1.99e-05
biological process involved in interspecies interaction between organisms (GO:0044419)	2487	797	587.89	+	1.36	1.67e-14	1.97e-12
defense response to other organism (GO:0098542)	2116	678	500.19	+	1.36	2.22e-12	2.18e-10
secondary metabolic process (GO:0019748)	810	259	191.47	+	1.35	2.72e-05	0.00115
sulfur compound metabolic process (GO:0006790)	549	175	129.77	+	1.35	0.000681	0.0196
lipid metabolic process (GO:0006629)	1287	410	304.23	+	1.35	1.39e-07	8.8e-06
cellular localization (GO:0051641)	1150	366	271.84	+	1.35	7.31e-07	4.1e-05
response to bacterium (GO:0009617)	1242	395	293.59	+	1.35	2.88e-07	1.68e-05
defense response to bacterium (GO:0042742)	1029	327	243.24	+	1.34	3.74e-06	0.000183
developmental growth (GO:0048589)	1067	334	252.22	+	1.32	7.43e-06	0.000359
growth (GO:0040007)	1278	399	302.1	+	1.32	1.24e-06	6.59e-05
regulation of developmental process (GO:0050793)	1261	393	298.08	+	1.32	1.72e-06	8.71e-05
cellular amino acid metabolic process (GO:0006520)	566	176	133.79	+	1.32	0.00181	0.0464
protein transport (GO:0015031)	557	173	131.67	+	1.31	0.00196	0.0498
protein ubiquitination (GO:0016567)	718	223	169.72	+	1.31	0.000407	0.0124
cellular macromolecule localization (GO:0070727)	823	254	194.54	+	1.31	0.000212	0.00746
protein localization (GO:0008104)	785	242	185.56	+	1.3	0.00033	0.0106
cell wall organization or biogenesis (GO:0071554)	967	297	228.58	+	1.3	8.11e-05	0.00323
defense response (GO:0006952)	2441	749	577.01	+	1.3	1.37e-10	1.19e-08
protein modification by small protein conjugation (GO:0032446)	753	231	178	+	1.3	0.000628	0.0184
regulation of biological process (GO:0050789)	7518	2255	1777.13	+	1.27	3.31e-31	1.39e-28
biological regulation (GO:0065007)	8223	2464	1943.78	+	1.27	4.6e-35	2.08e-32
organelle organization (GO:0006996)	1664	498	393.34	+	1.27	3.03e-06	0.000151
carbohydrate derivative metabolic process (GO:1901135)	1030	307	243.48	+	1.26	0.000382	0.0118
regulation of cellular process (GO:0050794)	6205	1847	1466.76	+	1.26	9.82e-23	1.99e-20
phosphate-containing compound metabolic process (GO:0006796)	1879	558	444.16	+	1.26	1.45e-06	7.58e-05
cellular component organization (GO:0016043)	2847	844	672.98	+	1.25	1.81e-09	1.42e-07
protein modification by small protein conjugation or removal (GO:0070647)	858	254	202.82	+	1.25	0.00167	0.0433
phosphorus metabolic process (GO:0006793)	1924	568	454.8	+	1.25	2.12e-06	0.000107
phosphorylation (GO:0016310)	1169	345	276.33	+	1.25	0.000266	0.00884
protein modification process (GO:0036211)	2659	780	628.54	+	1.24	3.92e-08	2.53e-06
seed development (GO:0048316)	1287	377	304.23	+	1.24	0.000234	0.00809
post-embryonic development (GO:0009791)	2281	667	539.19	+	1.24	6.41e-07	3.63e-05
fruit development (GO:0010154)	1338	388	316.28	+	1.23	0.000339	0.0108
cellular component organization or biogenesis (GO:0071840)	3618	1047	855.24	+	1.22	9.45e-10	7.73e-08
metabolic process (GO:0008152)	10826	3132	2559.09	+	1.22	3.18e-38	1.87e-35
cellular process (GO:0009987)	14852	4271	3510.77	+	1.22	8.27e-67	1.22e-63
regulation of metabolic process (GO:0019222)	3921	1123	926.86	+	1.21	1.37e-09	1.09e-07
multicellular organism development (GO:0007275)	4360	1247	1030.63	+	1.21	1.57e-10	1.34e-08
system development (GO:0048731)	3660	1046	865.16	+	1.21	8.64e-09	6.36e-07
shoot system development (GO:0048367)	1306	373	308.72	+	1.21	0.00116	0.031
cellular metabolic process (GO:0044237)	8829	2519	2087.03	+	1.21	4.43e-24	1e-21
regulation of cellular metabolic process (GO:0031323)	3171	904	749.57	+	1.21	1.92e-07	1.19e-05
organic substance metabolic process (GO:0071704)	9807	2787	2318.21	+	1.2	5.48e-27	1.47e-24
macromolecule modification (GO:0043412)	3030	859	716.24	+	1.2	8.56e-07	4.66e-05
regulation of cellular biosynthetic process (GO:0031326)	2547	722	602.07	+	1.2	7.8e-06	0.00037
developmental process (GO:0032502)	5791	1639	1368.9	+	1.2	6.05e-13	6.47e-11
regulation of biosynthetic process (GO:0009889)	2603	736	615.31	+	1.2	8.5e-06	0.0004
multicellular organismal process (GO:0032501)	4674	1320	1104.86	+	1.19	5.22e-10	4.33e-08
reproductive structure development (GO:0048608)	1997	560	472.06	+	1.19	0.000249	0.00844
reproductive system development (GO:0061458)	1999	560	472.53	+	1.19	0.000277	0.00912
localization (GO:0051179)	2634	737	622.63	+	1.18	2.64e-05	0.00113
protein metabolic process (GO:0019538)	3800	1063	898.26	+	1.18	2.41e-07	1.45e-05
transport (GO:0006810)	2258	629	533.75	+	1.18	0.000169	0.00616
biosynthetic process (GO:0009058)	3327	926	786.45	+	1.18	3.64e-06	0.00018
anatomical structure development (GO:0048856)	5310	1477	1255.2	+	1.18	9.81e-10	7.91e-08
establishment of localization (GO:0051234)	2308	640	545.57	+	1.17	0.000235	0.00809
organic substance biosynthetic process (GO:1901576)	3119	864	737.28	+	1.17	1.46e-05	0.000653
regulation of macromolecule biosynthetic process (GO:0010556)	2366	654	559.28	+	1.17	0.00025	0.00841
regulation of RNA metabolic process (GO:0051252)	2314	639	546.99	+	1.17	0.000317	0.0103
plant organ development (GO:0099402)	1972	544	466.15	+	1.17	0.00108	0.0295
regulation of nucleobase-containing compound metabolic process (GO:0019219)	2449	674	578.9	+	1.16	0.000283	0.0092
regulation of RNA biosynthetic process (GO:2001141)	2187	601	516.97	+	1.16	0.000753	0.0213
regulation of DNA-templated transcription (GO:0006355)	2184	600	516.26	+	1.16	0.000749	0.0214
regulation of nucleic acid-templated transcription (GO:1903506)	2185	600	516.5	+	1.16	0.000819	0.023
reproductive process (GO:0022414)	2621	718	619.56	+	1.16	0.000273	0.00902
regulation of gene expression (GO:0010468)	2795	765	660.69	+	1.16	0.000183	0.00662
reproduction (GO:0000003)	2647	723	625.71	+	1.16	0.000345	0.0109
regulation of primary metabolic process (GO:0080090)	2916	794	689.29	+	1.15	0.000219	0.00764
regulation of macromolecule metabolic process (GO:0060255)	3245	881	767.06	+	1.15	0.00012	0.00454
primary metabolic process (GO:0044238)	8191	2215	1936.22	+	1.14	2.15e-11	1.95e-09
macromolecule metabolic process (GO:0043170)	5988	1566	1415.46	+	1.11	5.92e-05	0.00244
biological_process (GO:0008150)	26371	6355	6233.67	+	1.02	5.28e-15	6.9e-13
Unclassified (UNCLASSIFIED)	1059	129	250.33	-	0.52	5.28e-15	7.06e-13
regulation of protein localization (GO:0032880)	75	5	17.73	-	0.28	0.0016	0.0417
regulation of protein localization to cell surface (GO:2000008)	46	1	10.87	-	0.09	0.00116	0.0311
