# Supplementary material for: Nutrient levels control root growth responses to high ambient temperature in plants
Source: Nat Commun. 2024 Jun 1;15:4689. doi: 10.1038/s41467-024-49180-6 (PMC11144241; doi:10.1038/s41467-024-49180-6)
Supplement: Supplementary file 5 — Supplementary Data 2 [file 41467_2024_49180_MOESM5_ESM.xlsx]

## Sheet: Sheet1
Primers used in this study.
cloning promers	Sequence	Reference
pNRT1.1-F	tttgttctcgctcttccaca
pNRT1.1-R	CTTGAAGATGGATTAATGATCTCTCTCT
hy5 ecor1-f	gaattcGTTCGATTCTTCAGAGATCTGAC
hy5 sal1-r	gtcgacCTACAGTGTCACAATGTCAT
pnrt1.1-hindIII-F	aagctttttgttctcgctcttccaca
pnrt1.1-bamhI-R	ggatccCTTGAAGATGGATTAATGATCTCTCTCT
pNRT1.1-EMSA	GAGTCACACATGTGTCACTT
pNRT1.1-EMSA	AAGTGACACATGTGTGACTC
pNRT1.1 mF	GAGTCACcCATGTGTCACTT
pNRT1.1 mR	AAGTGACACATGgGTGACTC
qPCR from soybean and rice
OsNRT1.1A-F	CCCACACCAAGCAATTCAGG	Wang et al., 2018 DOI: 10.1105/tpc.17.00809
OsNRT1.1A-R	GTCTTCACCTCCTCCACGTC	Wang et al., 2018 DOI: 10.1105/tpc.17.00809
OsNRT1.1B-F	GGCAGGCTCGACTACTTCTA	Wang et al., 2018 DOI: 10.1105/tpc.17.00809
OsNRT1.1B-R	AGGCGCTTCTCCTTGTAGAC	Wang et al., 2018 DOI: 10.1105/tpc.17.00809
Glyma.08G302500F	CAAGGGAGAGGAAGAAGGCA
Glyma.08G302500R	TCCTGCTTGCTGTTGTGTTC
Glyma.18G117100F	CAAGGGAGAGGAAGAAGGCA
Glyma.18G117100R	TCCTGCTTGCTGTTGTGTTC
Glyma.16G092700F	AAGCCCGCGAAAGAAAGAAG
Glyma.16G092700R	TTTGGCCTCGCGTTCATAAG
Glyma.03G081700F	AAGCCCGCGAAAGAAAGAAG
Glyma.03G081700R	TTGACGCACCCTCTAGCTTT
Glyma.01G210500F	AGCACACTCTCTTTGGGGTT
Glyma.01G210500R	TCAGCAAGCCTCTTCTCCTT
Glyma.11G031500F	AGCACACTCTCTTTGGGGTT
Glyma.11G031500R	TCAGCAAGCCTCTTCTCCTT
Glyma.17G139400F	GGCTCGCGGATAATCTTAACC
Glyma.17G139400R	ACCTAAGCATGGGAAGCAGT
Glyma.05G056900F	ACCATGGGAGATTGCATCAC
Glyma.05G056900R	CAAGCAGTGTCGGTTTCCTC
Glyma-tub4F	TGGCGTCCACATTCATTG	Gao et al., 2017 10.1371/journal.pone.0168965
Glyma-tub4R	GAACTCCATCTCGTCCAT	Gao et al., 2017 10.1371/journal.pone.0168965
CAGGGTTGTGGTAGGAATTGA	q-OsbZIP01-F	Sun et al., 2022 10.3390/ijms23063215
GCGTAGAGTAGAACAGAGAAGAAG	q-OsbZIP01-R	Sun et al., 2022 10.3390/ijms23063215
GAACCAGATGCTCAGACAGATAC	q-OsbZIP18-F	Sun et al., 2022 10.3390/ijms23063215
CTTGCTGTCATCTTCTCCTCTATT	q-OsbZIP18-R	Sun et al., 2022 10.3390/ijms23063215
GAAGAAGGCGTACATGAGTGAG	q-OsbZIP48-F	Sun et al., 2022 10.3390/ijms23063215
CCTAAGCATCTGGTTCTCGTTT	q-OsbZIP48-R	Sun et al., 2022 10.3390/ijms23063215
AACCAGCTGAGGCCCAAGA	Ubiquitin-F	Sun et al., 2022 10.3390/ijms23063215
ACGATTGATTTAACCAGTCCATGA	Ubiquitin-R	Sun et al., 2022 10.3390/ijms23063215
qPCR and ChIP qPCR for Arabidopsis
GAGTTTGCCCGACGACAATGAAG	NLP7 qPCR F	Yu et al., 2016 doi: 10.1038/srep27795
GGCCTCCATCAGTACCTTGAACAG	NLP7 qPCR R	Yu et al., 2016 doi: 10.1038/srep27795
GCACATTGGCATTAGGCTTT	NRT1.1 qPCR F
CTCAATCCCCACCTCAGCTA	NRT1.1 qPCR R
CCGGTAGCCAGTTCTGCG	NIR1 qPCR F
CCTATTCGTCCCCCGACGT	NIR1 qPCR R
TGCTTTGTTTCAGTCGTGCT	LBD37 qPCR F
TGCTCCGTTAACTGGATTGACA	LBD37 qPCR R
CCATCAAGCAGCGAGAGGTCATCAA	hy5 qPCR F	zhao et al., 2019 doi:10.1016/j.xplc.2020.100045
CGCCGATCCAGATTCTCTACCGGAA	hy5 qPCR R	zhao et al., 2019 doi:10.1016/j.xplc.2020.100045
CCAGATCATCTCCGACCGGTTTG	pif4 qPCR F	Song et al., 2021 doi:10.1007/s42994-021-00037-2
CTAGTGGTCCAAACGAGAACCGT	pif4 qPCR R	Song et al., 2021 doi:10.1007/s42994-021-00037-2
TATCGGATGACGATTCTTCGTGCAG	pp2a qPCR F
GCTTGGTCGACTATCGGAATGAGAG	pp2a qPCR R
gctagtaagcataaggagaggcta	NIA1 qPCR F	Park et al., 2011 doi: 10.1038/natcomms1408
ccttcacgttgtaacccatcttc	NIA1 qPCR R	Park et al., 2011 doi: 10.1038/natcomms1408
tgtctcagtacctagactctttgc	NIA2 qPCR F	Park et al., 2011 doi: 10.1038/natcomms1408
gacgtacatttcagtctcatcctc	NIA2 qPCR R	Park et al., 2011 doi: 10.1038/natcomms1408
GGCTTCAGATTCTTGGATAG	nrt1.8 qPCR F	Li et al., 2010 doi: 10.1105/tpc.110.075242
AACCACAGAGTAGAGGATGG	nrt1.8 qPCR R	Li et al., 2010 doi: 10.1105/tpc.110.075242
TGTCATTGGACTTTCATCGC	nrt1.5 qPCR F	Li et al., 2010 doi: 10.1105/tpc.110.075242
CCCACAACCTCTTGGTCTAATC	nrt1.5 qPCR R	Li et al., 2010 doi: 10.1105/tpc.110.075242
ACATTTCCAAATTTTCCAACACT	NLP7-ChIP-F
GACGGCTGCATTTAACGACA	NLP7-ChIP-R
CTCCCCAATCAAACAACACTCA	NRT1.1-ChIP-F
CGTTGATACATCTATTTATACTGGG	NRT1.1-ChIP-R
TGAACTAAAATCAAGCTAGGGAAC	LBD37-ChIP-F
TGCTAATCATAACAACCATCTTCT	LBD37-ChIP-R
TGAATATTTGGTCACGTGGGT	HHO2-ChIP-F
AGAATCACATTTGCCCACGC	HHO2-ChIP-R
ACACACACACCACACCTTCT	NIGT1.1-qPCR-F
ACGAACATTCTTGGTTACAAAACA	NIGT1.1-qPCR-R
TAGACTTCACACAAGAAGGCCAG	HHO2-qPCR-F
AATTGTGGTTGTTGCTGATTCC	HHO2-qPCR-R
ACTTGTTGGAAATTTGACACGTC	NRT2.1-ChIP-F
ATTAGAATGTGGTTGCACGC	NRT2.1-ChIP-R
TTTTATTTTGTTCTTCACGTCCT	nrt1.5-ChIP_F
ATGAATTATATAGGGACCGGCAC	nrt1.5-ChIP-R
CCTCCTCTCGTTCCTTCTCC	nia1-chip-F
CTACGACGGTGGTGATGACT	nia1-chip-R
ACATCCCTTCAACTCCGAGG	nia2-chip-F
CATTGGGCTTTAGGGACGTG	nia2-chip-R
AACAAGGGCTAACGTGGATG	NRT2.1-qPCR-F
CTGCTTCTCCTGCTCATTCC	NRT2.1-qPCR-R
