# Supplementary material for: Nutrient levels control root growth responses to high ambient temperature in plants
Source: Nat Commun. 2024 Jun 1;15:4689. doi: 10.1038/s41467-024-49180-6 (PMC11144241; doi:10.1038/s41467-024-49180-6)
Supplement: Supplementary file 7 — Source Data [file 41467_2024_49180_MOESM7_ESM.xlsx]

## Sheet: Fig 1
	Arabidopsis						Soybean						Rice
b,d,f	b						d						f
	hypocotyl			root			shoot			root			shoot			root
	21	28		21	28		28	33		28	33		28	33		28	33
	0.14	0.375		2.004	1.875		8.36632	7.19445		157.576	514.42		21.428	33.9154		143.2	131.542
	0.19	0.316		3.06	3.65		5.91247	12.1648		101.446	547.154		22.7513	26.9859		145.234	134.279
	0.19	0.367		3.145	3.719		7.016	10.8661		329.855	275.477		18.1098	35.5768		112.657	163.475
	0.23	0.315		2.657	4.086		4.66746	10.4249		200.223	630.759		20.6396	37.8375		149.204	168.484
	0.184	0.308		2.884	3.24		6.12092	14.5397		32.0639	352.482		22.3882	22.6226		153.737	207.147
	0.208	0.375		2.825	3.4		4.60532	13.1659		448.168	342.592		21.1716	32.0476		155.669	144.411
	0.26	0.284		2.585	2.965		5.68045	17.5041		117.527	395.554		20.9876	24.9645		103.663	177.972
	0.194	0.304		2.479	2.526		6.81221	8.79803		311.462	646.122		23.6446	35.9786		102.702	260.567
	0.163	0.279		1.657	4.011		4.9649	13.1946		452.388	104.554		21.1754	35.5479		156.412	203.338
	0.161	0.289		2.867	3.016
	0.125	0.34		1.968	3.815
	0.212	0.278		2.73	3.803
	0.169	0.403		2.855	3.565
	0.204	0.355		2.216	3.267
	0.22	0.357		2.12	3.543
	0.186	0.428		3.017	3.779
	0.207			3.075
	ratio	1.76035		ratio	1.30598		ratio	1.99188		ratio	1.7711		ratio	1.48457		ratio	1.30163
	t.test	6.94005e-11		t.test	0.000142553		t.test	0.000267042		t.test	0.0317071		t.test	0.000366143		t.test	0.0228582
g	Nitrogen composition		2way anova results are on the right.
	Arabidopsis												Col0-hy5	Table Analyzed	n at					Table Analyzed	c/n at					Table Analyzed	p at
	Col-0	Col-0	hy5-215	hy5-215	pifQ	pifQ		Soybean		Rice
	21	28	21	28	21	28		28	33	28	33			Two-way ANOVA	Ordinary					Two-way ANOVA	Ordinary					Two-way ANOVA	Ordinary
	6.72	4.05	6.35	3.53	6.77	4.1		5.67	5.1	3.97	3.2			Alpha	0.05					Alpha	0.05					Alpha	0.05
	6.72	3.87	6.1	3.13	6.87	3.89		5.4	5.02	3.69	2.99
	6.8	3.4	6.31	2.86	6.9	3.9		5.42	4.99	3.89	3.34			Source of Variation	% of total variation	P value	P value summary	Significant?		Source of Variation	% of total variation	P value	P value summary	Significant?		Source of Variation	% of total variation	P value	P value summary	Significant?
								t.test	0.022731	t.test	0.00761444			Interaction	0.0295475	0.7194	ns	No		Interaction	1.31878	0.1803	ns	No		Interaction	23.305	0.0003	***	Yes
								ratio	0.916313	ratio	0.825108			T	95.1595	<0.0001	****	Yes		T	88.6377	<0.0001	****	Yes		T	5.6223e-05	0.9929	ns	No
h	C/N ratio													G	3.10433	0.0051	**	Yes		G	5.14647	0.0199	*	Yes		G	71.4111	<0.0001	****	Yes
	Arabidopsis
	Col-0	Col-0	hy5-215	hy5-215	pifQ	pifQ		Soybean		Rice				ANOVA table	SS	DF	MS	F (DFn, DFd)	P value	ANOVA table	SS	DF	MS	F (DFn, DFd)	P value	ANOVA table	SS	DF	MS	F (DFn, DFd)	P value
	21	28	21	28	21	28		28	33	28	33			Interaction	0.00853333	1	0.00853333	F (1, 8) = 0.138509400784527	P=0.7194	Interaction	1.71335	1	1.71335	F (1, 8) = 2.15440620741425	P=0.1803	Interaction	2.77251	1	2.77251	F (1, 8) = 35.2845283229787	P=0.0003
	5.09821	9.58025	5.72441	11.3881	4.92319	9.01951		7.56966	8.2098	9.90176	12.0094			T	27.4821	1	27.4821	F (1, 8) = 446.078182064115	P<0.0001	T	115.157	1	115.157	F (1, 8) = 144.801332614967	P<0.0001	T	6.68864e-06	1	6.68864e-06	F (1, 8) = 8.51235493106668e-005	P=0.9929
	5.08482	10.2842	6.05902	12.8594	4.8559	9.85861		7.89444	8.41633	10.6206	12.8194			G	0.896533	1	0.896533	F (1, 8) = 14.5521439199243	P=0.0051	G	6.68624	1	6.68624	F (1, 8) = 8.40744484587516	P=0.0199	G	8.49552	1	8.49552	F (1, 8) = 108.118916546505	P<0.0001
	5.13529	11.7735	5.74643	14.1364	4.84058	9.88205		7.8155	8.40681	10.1028	11.497			Residual	0.492867	8	0.0616083			Residual	6.36221	8	0.795276			Residual	0.628605	8	0.0785757
								t.test	0.0107134	t.test	0.0210458		Col0-pifQ	Table Analyzed	n at					Table Analyzed	c/n at					Table Analyzed	p at
i	phosphorus composition							ratio	1.07532	ratio	1.18614
	Arabidopsis													Two-way ANOVA	Ordinary					Two-way ANOVA	Ordinary					Two-way ANOVA	Ordinary
	Col-0	Col-0	hy5-215	hy5-215	pifQ	pifQ		Soybean		Rice				Alpha	0.05					Alpha	0.05					Alpha	0.05
	21	28	21	28	21	28		28	33	28	33
	10.2635	9.41575	10.654	11.6762	9.60713	9.28843		15.5088	11.4755	19.9185	15.5638			Source of Variation	% of total variation	P value	P value summary	Significant?		Source of Variation	% of total variation	P value	P value summary	Significant?		Source of Variation	% of total variation	P value	P value summary	Significant?
	10.3523	8.84381	11.0833	12.08	10.2476	9.93275		15.507	8.38099	19.9227	14.7054			Interaction	0.0233103	0.6808	ns	No		Interaction	0.483923	0.3341	ns	No		Interaction	2.11619	0.5144	ns	No
	10.1615	9.63825	11.2044	12.074	10.6336	9.29041		15.3489	11.9502	19.7328	14.7854			T	98.7107	<0.0001	****	Yes		T	94.5488	<0.0001	****	Yes		T	61.2301	0.0063	**	Yes
								t.test	0.0489908	t.test	0.00213246			G	0.242024	0.2064	ns	No		G	1.30349	0.1301	ns	No		G	0.273831	0.8123	ns	No
								ratio	0.686013	ratio	0.75628
														ANOVA table	SS	DF	MS	F (DFn, DFd)	P value	ANOVA table	SS	DF	MS	F (DFn, DFd)	P value	ANOVA table	SS	DF	MS	F (DFn, DFd)	P value
														Interaction	0.006075	1	0.006075	F (1, 8) = 0.182113414938794	P=0.6808	Interaction	0.395735	1	0.395735	F (1, 8) = 1.05665753907895	P=0.3341	Interaction	0.0679222	1	0.0679222	F (1, 8) = 0.465355144093021	P=0.5144
														T	25.7254	1	25.7254	F (1, 8) = 771.183862103423	P<0.0001	T	77.3186	1	77.3186	F (1, 8) = 206.449512349051	P<0.0001	T	1.96527	1	1.96527	F (1, 8) = 13.4646239064985	P=0.0063
														G	0.063075	1	0.063075	F (1, 8) = 1.89083187609294	P=0.2064	G	1.06595	1	1.06595	F (1, 8) = 2.84620461726738	P=0.1301	G	0.00878898	1	0.00878898	F (1, 8) = 0.0602159459972004	P=0.8123
														Residual	0.266867	8	0.0333583			Residual	2.99613	8	0.374516			Residual	1.16766	8	0.145958

## Sheet: Fig 2
b	ChIP-qPCR	t-test result is below.							c	qPCR	this also includes the qPCR results in Fig. S4c				two-way anova results is on the right.
	Ct value		nigt1.1	hho2	nrt1.1	nlp7	PP2A				Ct value		pp2a	nrt11	lbd37	hho2	nigt1.1	nlp7			Ct value		PP2A	NIGT1.1	LBD37	NIA1	NIA2	NRT1.5	NRT2.1	Shoot	Table Analyzed	nigt1.1					Table Analyzed	lbd37					Table Analyzed	nia1					Table Analyzed
		input 22	27.7769	28.5292	27.778	28.0077	27.9004			Shoot	21	Col-0 1	21.6209	20.061	23.1027	22.079	19.0522	21.732		Shoot	21	Col-0 1	21.6128	19.4351	23.8248	17.443	16.4627	22.5744	25.6732
			26.9705	26.4471	26.1186	26.2103	27.902					Col-0 2	21.6131	19.9891	23.5208	21.9992	18.5741	21.2734				Col-0 2	21.4158	19.2841	23.8721	17.2049	16.577	22.4988	25.5057		Two-way ANOVA	Ordinary					Two-way ANOVA	Ordinary					Two-way ANOVA	Ordinary					Two-way ANOVA
			26.6137	26.7226	26.0741	26.3165	27.1736					Col-0 3	21.7935	20.0014	23.2606	22.3427	18.8259	21.6099				Col-0 3	21.4681	19.5081	24.012	17.1729	16.7509	22.7976	25.4958		Alpha	0.05					Alpha	0.05					Alpha	0.05					Alpha
		input 28	27.4419	27.221	26.7438	26.8674	26.7087				28	Col-0 1	22.3219	22.2245	24.4092	23.7048	21.1469	23.1892			28	Col-0 1	22.227	21.2423	25.0036	18.6609	17.4041	25.6341	26.6209
			27.2746	27.1786	26.6153	26.8604	27.048					Col-0 2	22.3384	22.3597	24.4573	23.8251	21.0227	23.1638				Col-0 2	22.0692	21.1522	24.8267	18.4776	17.3375	25.6446	26.2894		Source of Variation	% of total variation	P value	P value summary	Significant?		Source of Variation	% of total variation	P value	P value summary	Significant?		Source of Variation	% of total variation	P value	P value summary	Significant?		Source of Variation
			26.8092	26.979	25.8971	26.2833	27.6194					Col-0 3	22.4734	22.3975	24.8723	23.7724	21.1717	23.4207				Col-0 3	22.2954	21.2771	24.7834	18.3385	17.2694	25.4471	26.1798		Interaction	12.9748	0.001	**	Yes		Interaction	19.358	0.1296	ns	No		Interaction	40.3328	0.0021	**	Yes		Interaction
		chip 22	32.5634	31.9266	30.8421	31.2396	30.6112				21	hy5 1	22.4128	21.0029	24.9202	23.1338	19.2812	23.115			21	hy5 1	22.0998	19.8536	25.0442	18.6528	18.2085	23.6704	25.9523		Row Factor	26.9893	<0.0001	****	Yes		Row Factor	7.27906	0.3305	ns	No		Row Factor	15.3189	0.0247	*	Yes		Row Factor
			32.8416	29.968	31.3244	30.7937	30.5146					hy5 2	22.4279	20.9669	24.5108	22.9669	19.3524	22.7101				hy5 2	22.0582	19.6474	24.8946	18.3793	17.5191	23.3481	26.2801		Column Factor	55.9308	<0.0001	****	Yes		Column Factor	19.1153	0.1317	ns	No		Column Factor	28.263	0.0056	**	Yes		Column Factor
			33.2677	30.6482	30.1621	30.6075	30.0541					hy5 3	22.3458	20.9601	24.7201	23.1643	19.3871	23.1134				hy5 3	22.1411	19.6112	24.6214	18.3919	17.9865	23.0622	26.0642
		chip 28	30.0406	29.7911	28.5879	29.4491	29.1565				28	hy5 1	23.052	22.4062	24.3875	23.6697	20.5014	23.0812			28	hy5 1	22.4273	20.213	25.13	18.6219	17.5677	25.1517	26.1791		ANOVA table	SS	DF	MS	F (DFn, DFd)	P value	ANOVA table	SS	DF	MS	F (DFn, DFd)	P value	ANOVA table	SS	DF	MS	F (DFn, DFd)	P value	ANOVA table
			30.1104	29.2894	28.4352	29.559	29.3075					hy5 2	22.9965	22.4886	24.7894	23.6726	20.4793	23.2201				hy5 2	22.4052	20.0827	24.9482	18.7062	17.1725	25.2425	26.3741		Interaction	0.146302	1	0.146302	F (1, 8) = 25.2848028343463	P=0.0010	Interaction	0.033708	1	0.033708	F (1, 8) = 2.85475538491940	P=0.1296	Interaction	0.101752	1	0.101752	F (1, 8) = 20.0595531460490	P=0.0021	Interaction
			30.4702	29.7813	27.9852	29.4259	30.3465					hy5 3	22.9254	22.3792	24.9656	23.7648	20.6221	23.1625				hy5 3	22.4257	20.1197	25.1879	18.6037	17.6225	25.4845	26.2874		Row Factor	0.304327	1	0.304327	F (1, 8) = 52.5955727741453	P<0.0001	Row Factor	0.012675	1	0.012675	F (1, 8) = 1.07345509979392	P=0.3305	Row Factor	0.0386468	1	0.0386468	F (1, 8) = 7.61887629374075	P=0.0247	Row Factor
										Root	21	Col-0 1	27.3942	24.478	19.581	28.6758	25.8024	27.6707		Root	21	Col-0 1	27.2635	26.1313	30.1566	27.2974	26.4242	26.1006	29.4617		Column Factor	0.630667	1	0.630667	F (1, 8) = 108.995607339344	P<0.0001	Column Factor	0.0332853	1	0.0332853	F (1, 8) = 2.81895943313667	P=0.1317	Column Factor	0.0713021	1	0.0713021	F (1, 8) = 14.0565960243141	P=0.0056	Column Factor
	% of input	22	0.0362348	0.0949013	0.119562	0.106436	0.15274					Col-0 2	25.6854	23.0998	28.1707	27.4183	24.4133	26.3782				Col-0 2	25.5564	24.4988	28.5969	25.5841	24.7049	24.2285	27.8164		Residual	0.0462893	8	0.00578617			Residual	0.0944613	8	0.0118077			Residual	0.04058	8	0.0050725			Residual
			0.017085	0.087117	0.0270957	0.0417111	0.163498					Col-0 3	26.2819	23.6743	22.1953	27.7038	24.9353	27.0772				Col-0 3	26.2147	25.2966	29.3313	25.7615	25.4024	25.4249	28.8155
			0.00992961	0.0658109	0.0588042	0.0510816	0.135794				28	Col-0 1	27.501	27.084	22.8704	29.2222	26.593	28.1357			28	Col-0 1	27.6566	26.9261	30.6776	29.0035	28.0749	28.2652	30.1074	Root	Table Analyzed	nigt1.1					Table Analyzed	lbd37					Table Analyzed	nia1					Table Analyzed
		28	0.165096	0.168391	0.278527	0.167052	0.183293					Col-0 2	28.3275	27.5439	29.4319	29.3653	27.4118	28.8299				Col-0 2	28.5086	27.4916	31.0986	29.3015	28.8333	28.9636	30.9336
			0.140068	0.231525	0.283238	0.154043	0.208837					Col-0 3	27.0732	26.4296	25.7123	28.7993	25.7668	27.6566				Col-0 3	27.3503	26.2083	30.5474	28.5931	27.4257	27.6054	30.0442		Two-way ANOVA	Ordinary					Two-way ANOVA	Ordinary					Two-way ANOVA	Ordinary					Two-way ANOVA
			0.0790504	0.143363	0.235191	0.113238	0.151032				21	hy5 1	22.9427	20.3058	24.637	24.8965	21.5505	23.6112			21	hy5 1	22.7608	21.2716	25.5057	21.0827	21.2156	21.1954	25.2345		Alpha	0.05					Alpha	0.05					Alpha	0.05					Alpha
												hy5 2	22.939	20.3137	25.0151	24.8367	21.3402	23.5987				hy5 2	22.6859	21.3397	25.6072	21.3129	21.1895	21.1736	25.1719
	normalized	22	1.71866	1.14879	1.74575	1.60272	1.12331					hy5 3	23.1686	20.4997	23.6463	24.8842	21.4345	23.931				hy5 3	22.8019	21.4906	25.6026	21.1435	21.7725	21.7007	25.2028		Source of Variation	% of total variation	P value	P value summary	Significant?		Source of Variation	% of total variation	P value	P value summary	Significant?		Source of Variation	% of total variation	P value	P value summary	Significant?		Source of Variation
			0.810361	1.05456	0.395631	0.628087	1.07999				28	hy5 1	22.7585	20.0831	24.6671	24.5758	21.272	23.5706			28	hy5 1	22.4529	21.3642	25.5689	21.4795	21.4716	21.681	24.9881		Interaction	18.6853	0.0473	*	Yes		Interaction	29.35	0.09	ns	No		Interaction	0.000235284	0.9846	ns	No		Interaction
			0.470974	0.796648	0.858615	0.76919	0.796702					hy5 2	22.4964	20.0106	24.6539	24.4299	21.2769	23.0647				hy5 2	22.1564	21.1466	25.2864	20.7918	21.225	21.4396	24.6014		Row Factor	33.5671	0.0138	*	Yes		Row Factor	7.46612	0.3594	ns	No		Row Factor	9.6958	0.0037	**	Yes		Row Factor
		28	7.83072	2.03839	4.06684	2.51548	1.76904					hy5 3	22.3752	19.771	22.9596	24.1871	21.0672	23.1803				hy5 3	21.7656	20.9296	24.9105	20.4414	20.9784	21.266	24.6144		Column Factor	20.4877	0.0398	*	Yes		Column Factor	0.0108164	0.9714	ns	No		Column Factor	85.5512	<0.0001	****	Yes		Column Factor
			6.6436	2.80263	4.13563	2.31959	0.703475
			3.74946	1.73542	3.43409	1.70515	0.944072				calculated			2.9484	0.121438	2.0331	8.15042	0.156061			calculated			4.52426	0.0477061	83.394	1.97281	0.0144609	0.116724		ANOVA table	SS	DF	MS	F (DFn, DFd)	P value	ANOVA table	SS	DF	MS	F (DFn, DFd)	P value	ANOVA table	SS	DF	MS	F (DFn, DFd)	P value	ANOVA table
														3.08238	0.0864632	2.87115	10.7414	0.153972						4.3822	0.0415785	101.637	1.54523	0.0164959	0.124405		Interaction	0.0121603	1	0.0121603	F (1, 8) = 5.48359700875577	P=0.0473	Interaction	0.0273607	1	0.0273607	F (1, 8) = 3.71677779412930	P=0.0900	Interaction	8.33333e-08	1	8.33333e-08	F (1, 8) = 0.000396039603960375	P=0.9846	Interaction
		t.test	0.0213342	0.0262257	0.00342238	0.0206508	0.357725							3.46323	0.104445	1.8893	11.4461	0.145196						3.89065	0.0440735	114.497	1.33977	0.0151269	0.154083		Row Factor	0.0218453	1	0.0218453	F (1, 8) = 9.85096388711433	P=0.0138	Row Factor	0.00696008	1	0.00696008	F (1, 8) = 0.945481508314754	P=0.3594	Row Factor	0.00343408	1	0.00343408	F (1, 8) = 16.3203960396040	P=0.0037	Row Factor
														1.06985	0.219953	1.6295	5.88839	0.242778						1.97893	0.0737419	81.1606	2.38979	0.00333045	0.504613		Column Factor	0.0133333	1	0.0133333	F (1, 8) = 6.01255120063131	P=0.0398	Column Factor	1.00833e-05	1	1.00833e-05	F (1, 8) = 0.00136975446302232	P=0.9714	Column Factor	0.0303008	1	0.0303008	F (1, 8) = 144.003564356436	P<0.0001	Column Factor
														0.985378	0.233645	1.54988	6.97595	0.226706						1.8882	0.0783211	81.5194	2.20394	0.0031572	0.63962		Residual	0.0177407	8	0.00221758			Residual	0.0588913	8	0.00736142			Residual	0.00168333	8	0.000210417			Residual
														1.05405	0.179892	2.14338	6.06563	0.210372						2.02557	0.0880048	87.1175	2.098	0.00345374	0.601755
														2.65724	0.0661849	3.44965	14.4456	0.0701306						4.74415	0.0273841	83.9423	1.36071	0.0226884	0.205626	Shoot	Table Analyzed	nrt2.1					Table Analyzed	nlp7					Table Analyzed	hho2					Table Analyzed
														2.7531	0.0857373	2.91574	12.2489	0.0975447						5.31778	0.0263289	91.4741	1.81534	0.0175909	0.131032
														2.61307	0.0738117	2.93996	13.7107	0.0755528						5.77527	0.0310299	75.0348	1.32447	0.0296518	0.12483		Two-way ANOVA	Ordinary					Two-way ANOVA	Ordinary					Two-way ANOVA	Ordinary					Two-way ANOVA
														1.5646	0.25326	1.64471	8.98969	0.167264						4.64054	0.0330996	91.0227	2.07655	0.00521152	0.4906		Alpha	0.05					Alpha	0.05					Alpha	0.05					Alpha
														1.42195	0.202953	2.16855	9.14706	0.14961						5.00214	0.0343014	75.6907	2.89533	0.00372115	0.456403
														1.46014	0.16651	2.2986	8.83193	0.171896						4.94502	0.0298071	95.9539	1.97408	0.00429847	0.573196		Source of Variation	% of total variation	P value	P value summary	Significant?		Source of Variation	% of total variation	P value	P value summary	Significant?		Source of Variation	% of total variation	P value	P value summary	Significant?		Source of Variation
														7.54864	29.7946	0.00182889	7.32812	0.273881						2.19188	0.0614129	7.25649	1.83163	1.25148	0.0973236		Interaction	10.7097	0.2709	ns	No		Interaction	70.0474	0.0003	***	Yes		Interaction	40.8614	0.0002	***	Yes		Interaction
														6.00294	0.0297503	1.68462	8.02776	0.256152						2.08156	0.0583893	8.07122	1.83941	1.39127	0.0831642		Row Factor	0.639458	0.7799	ns	No		Row Factor	13.5032	0.0304	*	Yes		Row Factor	45.2267	0.0002	***	Yes		Row Factor
														6.09492	2.78743	0.0219676	6.81394	0.226581						1.88959	0.0610168	11.8744	1.28258	0.984575	0.0953489		Column Factor	27.4027	0.0951	ns	No		Column Factor	0.785306	0.5442	ns	No		Column Factor	5.71018	0.046	*	Yes		Column Factor
														1.33518	18.5528	0.012244	6.18688	0.343229						1.65916	0.0742493	3.1913	1.90335	0.876423	0.278905
														1.72143	0.270188	1.04722	3.87325	0.374207						2.0237	0.0820696	3.47508	1.38341	0.913623	0.255267		ANOVA table	SS	DF	MS	F (DFn, DFd)	P value	ANOVA table	SS	DF	MS	F (DFn, DFd)	P value	ANOVA table	SS	DF	MS	F (DFn, DFd)	P value	ANOVA table
														1.56228	1.64403	0.117689	8.18219	0.269837						2.20687	0.0494067	3.87548	2.24608	0.882852	0.184436		Interaction	0.0197641	1	0.0197641	F (1, 8) = 1.39885576100740	P=0.2709	Interaction	0.376302	1	0.376302	F (1, 8) = 35.7746941944480	P=0.0003	Interaction	0.159391	1	0.159391	F (1, 8) = 39.8559908314232	P=0.0002	Interaction
														6.21968	0.0496816	0.835382	10.168	0.239704						2.80731	0.0531368	21.4517	0.911981	1.01416	0.0608269		Row Factor	0.00118008	1	0.00118008	F (1, 8) = 0.0835235483205052	P=0.7799	Row Factor	0.0725408	1	0.0725408	F (1, 8) = 6.89638262137153	P=0.0304	Row Factor	0.176419	1	0.176419	F (1, 8) = 44.1138778912273	P=0.0002	Row Factor
														6.17007	0.0384381	1.13161	11.2862	0.208995						2.54247	0.0519235	19.6203	1.08933	1.01103	0.0625746		Column Factor	0.0505701	1	0.0505701	F (1, 8) = 3.57923265209826	P=0.0951	Column Factor	0.00421875	1	0.00421875	F (1, 8) = 0.401072696159209	P=0.5442	Column Factor	0.0222741	1	0.0222741	F (1, 8) = 5.56968118357991	P=0.0460	Column Factor
														6.35951	0.112922	0.423984	10.9259	0.177213						2.48159	0.0578334	21.9943	0.646658	1.05101	0.0882619		Residual	0.11303	8	0.0141288			Residual	0.0841493	8	0.0105187			Residual	0.0319933	8	0.00399917			Residual
														6.38831	0.0416936	1.06535	9.87504	0.203264						2.1268	0.054235	17.0227	1.00546	0.864916	0.101031
														5.60141	0.0400173	1.16793	8.89525	0.289611						2.01364	0.0567287	22.5436	0.740611	0.861763	0.111739	Root	Table Analyzed	nrt2.1					Table Analyzed	nlp7					Table Analyzed	hho2					Table Analyzed
														6.08052	0.109677	0.427064	8.69342	0.231144						1.78505	0.0633348	22.1473	0.689194	0.819278	0.0981791
											normalized		shoot				Root					shoot				Root					Two-way ANOVA	Ordinary					Two-way ANOVA	Ordinary					Two-way ANOVA	Ordinary					Two-way ANOVA
													21 Col0	28 Col0	21 hy5	28 hy5	21 Col0	28 Col0	21 hy5	28 hy5		21 Col0	28 Col0	21 hy5	28 hy5	21 Col0	28 Col0	21 hy5	28 hy5		Alpha	0.05					Alpha	0.05					Alpha	0.05					Alpha
												NIGT1.1	1.06061	0.463917	1.11216	1.08787	0.513837	0.388954	0.658111	0.498581	NRT1.5	1.11351	0.204415	0.730073	0.328101	4.85539	1.42214	6.41797	3.70283
													1.02731	0.442648	1.24664	1.17264	0.487975	0.474411	0.596025	0.472054		1.02363	0.181908	0.886884	0.303421	5.44391	1.58187	6.18599	3.56408		Source of Variation	% of total variation	P value	P value summary	Significant?		Source of Variation	% of total variation	P value	P value summary	Significant?		Source of Variation	% of total variation	P value	P value summary	Significant?		Source of Variation
													0.912077	0.474851	1.35388	1.15925	0.442973	0.517353	0.581753	0.418466		0.862853	0.244014	1.14517	0.260249	3.74907	1.81703	4.65222	3.06582		Interaction	0.368825	0.8389	ns	No		Interaction	0.0650662	0.8576	ns	No		Interaction	0.0101039	0.9711	ns	No		Interaction
																															Row Factor	24.1051	0.1279	ns	No		Row Factor	0.0758932	0.8464	ns	No		Row Factor	0.00676374	0.9763	ns	No		Row Factor
												HHO2	1.00335	0.528519	0.836219	0.898287	0.566957	0.418049	0.355799	0.391113	nrt2.1	0.999106	0.792917	1.15399	1.23735	3.63244	3.04897	3.00089	2.87572		Column Factor	8.63766	0.3392	ns	No		Column Factor	84.701	0.0002	***	Yes		Column Factor	42.2125	0.042	*	Yes		Column Factor
													1.0547	0.491828	0.94863	0.86259	0.41468	0.671352	0.369916	0.360842		0.978899	0.894394	0.893303	1.06451	3.4802	3.10399	2.97553	3.06132
													0.941945	0.560178	0.781581	0.77029	0.514411	0.416637	0.419669	0.39256		1.02199	1.12873	1.09886	1.14669	2.74786	2.57611	3.15638	2.31378		ANOVA table	SS	DF	MS	F (DFn, DFd)	P value	ANOVA table	SS	DF	MS	F (DFn, DFd)	P value	ANOVA table	SS	DF	MS	F (DFn, DFd)	P value	ANOVA table
																	21 Col0	28 Col0	21 hy5	28 hy5											Interaction	0.00516675	1	0.00516675	F (1, 8) = 0.0441123423631746	P=0.8389	Interaction	0.000208333	1	0.000208333	F (1, 8) = 0.0343401876347845	P=0.8576	Interaction	1.00833e-05	1	1.00833e-05	F (1, 8) = 0.00139916743755780	P=0.9711	Interaction
												NRT1.1	0.931661	0.33806	0.839657	0.494397	2.38529	0.421901	1.96535	2.01863	nia1	0.961647	0.632776	0.582636	0.746965	0.052187	0.0210043	0.170964	0.104904		Row Factor	0.337681	1	0.337681	F (1, 8) = 2.88302876149481	P=0.1279	Row Factor	0.000243	1	0.000243	F (1, 8) = 0.0400543948572146	P=0.8464	Row Factor	6.75e-06	1	6.75e-06	F (1, 8) = 0.000936632747456060	P=0.9763	Row Factor
													0.973997	0.311368	0.869949	0.449321	1.89686	0.543954	1.94967	1.76998		0.989405	0.644092	0.684259	0.693857	0.0524108	0.0308356	0.138383	0.137584		Column Factor	0.121002	1	0.121002	F (1, 8) = 1.03308372316395	P=0.3392	Column Factor	0.271201	1	0.271201	F (1, 8) = 44.7029024326589	P=0.0002	Column Factor	0.0421267	1	0.0421267	F (1, 8) = 5.84552497687326	P=0.0420	Column Factor
													1.09434	0.333067	0.825702	0.461389	1.92593	0.493661	2.00953	1.92138		1.04895	0.829696	0.718414	0.75563	0.0731458	0.022576	0.168647	0.133775		Residual	0.937017	8	0.117127			Residual	0.048534	8	0.00606675			Residual	0.0576533	8	0.00720667			Residual
												NLP7	0.834862	0.494256	0.554178	0.883585	0.744374	0.580722	0.9342	0.845719	lbd37	1.13694	0.768707	0.684342	0.809109	0.709075	0.648929	0.78578	0.607605
													1.14109	0.508822	0.741449	0.772202	0.557814	0.636535	0.93997	1.00141		0.959793	0.779011	0.737528	0.903824	0.640232	0.874871	0.695401	0.60173
													1.02405	0.467602	0.529628	0.764998	0.519537	0.601748	0.875355	0.849773		0.903267	0.93901	0.943992	0.776432	0.607342	0.574353	0.756004	0.595538
		d							e	FLUC		RLUC		FLUC/RLUC		Relative
										pNRT1.1	pNRT1.1	pNRT1.1	pNRT1.1	pNRT1.1	pNRT1.1	pNRT1.1	pNRT1.1
										empty	HY5	empty	HY5	empty	HY5	empty	HY5
										19004	12656	42413	41031	0.44807	0.30845	1.01186	0.696563
										19458	12777	42456	42213	0.45831	0.302679	1.03499	0.683531
										19099	12962	42176	40862	0.45284	0.317214	1.02264	0.716355
										18514	12501	41332	40767	0.447934	0.306645	1.01156	0.692487
										18568	11523	41289	41468	0.449708	0.277877	1.01556	0.627521
										18241	12876	42000	41854	0.43431	0.307641	0.980788	0.694736
										18356	11071	40310	39700	0.455371	0.278866	1.02835	0.629756
										19125	11298	40370	40856	0.473743	0.276532	1.06984	0.624484
										17853	10738	42427	42622	0.420793	0.251936	0.950265	0.568939
										17427	10707	41592	41411	0.418999	0.258554	0.946212	0.583886
										17916	12145	41384	41958	0.432921	0.289456	0.977652	0.65367
										17513	11441	41618	41466	0.420803	0.275913	0.950288	0.623086
																average	0.649584
																std	3.81666e-15
[truncated: 5 more columns]

## Sheet: Fig 3
		two way anova results are on the right.							ms vs n550
a		Ct value	Ct value					Table Analyzed	hy5 in ms n p					b
		act2	hy5	calculated	normalized	ratio	t.test															MW			HY5	tubulin	HY5 ratio	normalized HY5
	ms21	24.1735	22.4239	3.36265	1.14564			Two-way ANOVA	Ordinary													35		Col0 21 ms	14017.7	16732.1	0.837773	1
		22.9533	21.5797	2.59106	0.882765			Alpha	0.05													25		Col0 28 ms	19364.2	17652	1.097	1.30942
		23.7106	22.1987	2.85178	0.971592																			Col0 21 n550	7407.3	17672.3	0.419146	0.50031
	ms28	22.8893	20.8475	4.11757	1.40284	1.47409	0.00995074	Source of Variation	% of total variation	P value	P value summary	Significant?												Col0 28 n550	7619.88	17974.3	0.423932	0.506023
		23.3791	21.1707	4.62134	1.57447			Interaction	10.679	0.006	**	Yes										15		Col0 21 p125	9390	18045.2	0.520361	0.621124
		22.2285	20.1441	4.2412	1.44496			Row Factor	8.63009	0.0104	*	Yes												Col0 28 p125	8031.95	18322.8	0.438359	0.523244
	n550 21	22.2337	21.387	1.79835	0.612692	0.590379	0.00106432	Column Factor	74.4694	<0.0001	****	Yes
		23.4513	23.0435	1.32668	0.451995
		23.6404	22.5883	2.07355	0.70645			ANOVA table	SS	DF	MS	F (DFn, DFd)	P value
	n550 28	22.1571	21.7334	1.34138	0.457004	0.565154	0.809149	Interaction	0.186988	1	0.186988	F (1, 8) = 13.7316794228956	P=0.0060
		22.0087	21.0195	1.98498	0.676276			Row Factor	0.151112	1	0.151112	F (1, 8) = 11.0970548077024	P=0.0104
		22.7936	22.071	1.6501	0.562183			Column Factor	1.30395	1	1.30395	F (1, 8) = 95.7569195735393	P<0.0001
	p125 21	22.962	22.4417	1.4342	0.488625	0.523006	0.651017	Residual	0.108938	8	0.0136173
		22.2694	21.3658	1.87068	0.637335				ms vs p125													MW
		22.3948	22.0158	1.30045	0.443057			Table Analyzed	hy5 in ms n p
	p125 28	22.8662	22.0854	1.71805	0.585332	0.611804	0.56601
		22.0614	21.7897	1.20722	0.411296			Two-way ANOVA	Ordinary
		22.3303	21.0305	2.46197	0.838782			Alpha	0.05													70
								Source of Variation	% of total variation	P value	P value summary	Significant?										50
								Interaction	5.98897	0.0486	*	Yes
								Row Factor	12.7825	0.0094	**	Yes
								Column Factor	72.3621	<0.0001	****	Yes
								ANOVA table	SS	DF	MS	F (DFn, DFd)	P value
								Interaction	0.111339	1	0.111339	F (1, 8) = 5.40372140528139	P=0.0486
								Row Factor	0.237634	1	0.237634	F (1, 8) = 11.5333390445171	P=0.0094
								Column Factor	1.34526	1	1.34526	F (1, 8) = 65.2908450630889	P<0.0001
								Residual	0.164833	8	0.0206041
									n550 vs p125
								Table Analyzed	hy5 in ms n p
								Two-way ANOVA	Ordinary
								Alpha	0.05
								Source of Variation	% of total variation	P value	P value summary	Significant?
								Interaction	5.31829	0.5176	ns	No
								Row Factor	1.65325	0.7157	ns	No
								Column Factor	0.175686	0.9051	ns	No
								ANOVA table	SS	DF	MS	F (DFn, DFd)	P value
								Interaction	0.00975086	1	0.00975086	F (1, 8) = 0.458212431713090	P=0.5176
								Row Factor	0.00303118	1	0.00303118	F (1, 8) = 0.142440949579314	P=0.7157
								Column Factor	0.000322113	1	0.000322113	F (1, 8) = 0.0151367163992318	P=0.9051
								Residual	0.170242	8	0.0212802
d		two-way anova results is on the right.
		Col-0						hy5-215						35S:HY5ox/hy5						35S:HY5Aox/hy5						35S:HY5Dox/hy5								Col0 vs hy5	Results for genotype pair ('A', 'B'):								hy5 vs HY5Aox	Results for genotype pair ('B', 'D'):
		ms21	ms28	n21	n28	p21	p28	ms21	ms28	n21	n28	p21	p28	ms21	ms28	n21	n28	p21	p28	ms21	ms28	n21	n28	p21	p28	ms21	ms28	n21	n28	p21	p28				sum_sq df F PR(>F)									sum_sq df F PR(>F)
		2.692	3.23	2.35	3.184	2.782	2.366	4.212	3.46	3.141	2.261	2.449	2.518	3.009	3.117	2.647	3.527	3.096	3.874	3.138	2.533	3.093	2.745	3.166	2.824	3.136	3.91	3.671	4.044	2.713	2.992				C(Genotype):C(Temperature) 7.929188 5.0 5.778277 4.148961e-05									C(Genotype):C(Temperature) 0.070687 5.0 0.052486 0.998272
		2.963	3.556	3.164	3.053	2.634	2.835	2.615	3.6	2.112	2.049	2.003	2.199	2.821	3.598	2.734	3.823	3.628	3.578	2.894	2.409	3.167	2.657	3.17	2.063	3.413	4.177	3.499	4.284	2.72	3.358				C(Genotype) 1.651355 1.0 6.017000 1.474355e-02									C(Genotype) 0.475666 1.0 1.765940 0.184885
		3.352	4.235	2.367	2.141	2.468	2.759	2.529	4.295	2.397	2.447	2.857	2.662	3.39	4.129	3.561	3.2	3.514	4.044	3.056	2.209	2.953	3.952	2.952	2.278	2.888	4.269	3.012	4.456	2.268	3.962				C(Temperature) 11.891625 5.0 8.665844 1.105451e-07									C(Temperature) 1.896550 5.0 1.408211 0.221026
		2.928	4.362	2.845	2.139	2.981	3.033	3.206	3.941	3.415	3.898	3.059	2.805	3.572	3.489	3.798	4.405	2.454	3.252	3.017	2.83	3.01	3.034	3.114	2.362	2.244	4.227	3.22	4.156	2.432	4.432
		2.067	4.289	3.659	2.15	2.269	2.617	1.949	2.143	3.197	2.979	2.269	2.399	2.416	3.938	3.526	3.807	2.621	2.877	2.706	2.096	2.072	2.442	2.907	2.636	3.522	4.529	2.199	3.744	2.734	2.825
		3.25	4.109	3.207	2.71	2.437	2.747	2.334	3.19	3.417	3.776	2.395	2.661	2.321	2.644	3.1	3.257	3.576	4.186	2.755	2.758	3.144	3.171	2.797	2.713	3.121	3.325	2.976	3.931	2.978	3.326			Col0 vs HY5ox	Results for genotype pair ('A', 'C'):								hy5 vs HY5Dox	Results for genotype pair ('B', 'E'):
		2.661	3.017	3.067	3.935	2.342	2.623	2.096	2.386	2.566	2.89	2.87	3.429	2.048	3.853	2.245	4.102	2.219	3.593	2.704	3.377	3.108	2.828	2.288	2.771	3.542	4.443	3.45	3.609	2.896	4.226				sum_sq df F PR(>F)									sum_sq df F PR(>F)
		3.376	4.076	3.588	3.016	2.646	2.805	2.62	3.366	2.801	2.769	3.059	3.342	2.311	4.321	3.63	2.815	3.941	4.593	3.105	2.999	2.816	2.953	2.158	3.339	2.455	4.457	3.375	2.808	2.801	4.044				C(Genotype):C(Temperature) 13.227283 5.0 10.580844 2.295230e-09									C(Genotype):C(Temperature) 20.379643 6.0 11.567765 2.939384e-10
		2.388	3.125	2.24	2.991	2.427	2.84	2.427	2.356	2.547	2.428	2.672	2.227	2.441	3.627	2.83	4.441	2.598	3.756	2.15	2.868	2.719	2.924	2.928	3.104	2.552	3.641	3.543	3.039	2.884	3.925				C(Genotype) 14.410205 1.0 57.635465 4.113721e-13									C(Genotype) 22.836809 1.0 77.774915 8.523224e-17
		2.489	3.008	3.678	3.704	2.285	2.329	2.045	2.902	3.136	2.504	3.049	2.711	3.044	4.627	2.773	3.165	3.395	3.59	2.951	2.955	2.971	3.094	2.432	2.83	2.367	3.939	2.416	3.507	2.869	3.401				C(Temperature) 28.563018 5.0 22.848292 2.124344e-19									C(Temperature) 4.000335 6.0 2.270645 6.158039e-02
		2.869	3.601	2.271	2.745	2.747	2.669	2.603	2.547	2.492	3.408	3.69	2.418	2.186	3.854	3.081	4.107	3.328	3.554	3.213	3.039	3.043	2.876	2.693	2.708	2.747	4.47	2.787	4.303	2.497	3.371
		3.09	3.722	2.489	2.603	2.929	2.435	2.771	2.464	1.827	3.354	2.547	2.556	2.292	4.593	3.44	3.781	3.976	3.44	2.619	2.886	3.293	3.561	2.449	3.038	3.919	2.979	3.775	3.407	3.347	3.844
		2.027	4.072	3.43	2.552	2.821	2.526	3.036	2.398	2.772	3.139	2.306	3.787	3.005	4.067	2.92	3.754	2.547	3.759	3.333	2.829	2.679	3.2	2.39	2.741	2.768	4.293	2.705	2.811	2.769	4.29			Col0 vs HY5Aox	Results for genotype pair ('A', 'D'):								HY5ox vs HY5Aox	Results for genotype pair ('C', 'D'):
		3.576	3.365	3.336	2.773	2.772	2.144	3.052	2.005	2.28	2.216	2.901	2.918	2.38	3.013	2.311	3.953	2.729	3.917	2.009	3.058	2.268	3.704	3.11	3.137	3.762	4.094	3.353	3.305	3.929	3.21				sum_sq df F PR(>F)									sum_sq df F PR(>F)
		3.819	4.506	2.452	3.181	2.24	2.826	3.546	3.04	2.744	3.899	2.147	2.289	2.472	4.503	3.512	3.843	3.574	3.968	3.337	3.008	2.317	3.94	3.195	3.048	3.219	4.082	3.475	3.829	2.866	3.398				C(Genotype):C(Temperature) 8.425423 5.0 8.286519 2.423163e-07									C(Genotype):C(Temperature) 11.388031 5.0 9.280644 3.085169e-08
		2.809	4.264	2.506	3.411	3.4	2.121	3.436	1.806	2.699	2.14	2.571	2.327	2.314	4.325	2.177	4.095	2.962	4.416	3.17	1.881	2.991	2.484	2.956	2.919	3.33	4.515	3.181	3.339	2.663	3.809				C(Genotype) 0.342462 1.0 1.684079 1.954006e-01									C(Genotype) 19.612753 1.0 79.916787 3.927289e-17
		3.266	4.336	2.732	2.616	2.215	2.217	2.052	2.753	3.126	2.274	2.988	3.792	3.139	3.054	3.842	4.178	3.253	2.975	3.592	3.569	3.566	3.472	2.714	2.144	2.308	4.664	2.243	3.397	3.315	4.33				C(Temperature) 11.596503 5.0 11.405320 4.503187e-10									C(Temperature) 12.548695 5.0 10.226523 4.535326e-09
		3.656	3.492	3.205	2.232	2.516	3.272	2.424	3.326	2.745	2.858	2.558	2.073	3.657	3.335	3.962	3.821	3.717	4.13	3.409	3.703	2.699	3.741	3.161	2.711	3.439	4.722	2.609	4.211	2.459	3.403
		2.634	3.206	2.189	2.528	2.695	2.818	3.259	2.51	4.174	2.444	2.495	3.239	2.19	3.75	2.534	2.997	3.114	2.947	2.461	2.939	2.87	2.062	2.883	3.149	3.134	4.26	3.096	4.127	3.435	4.09
		3.671	3.689	3.731	3.367	2.524	2.188	3.9	2.138	2.394	2.89	2.153	3.073	3.674	4.268	2.786	4.704	3.687	3.956	3.801	3.45	3.267	2.695	3.07	2.935	2.221	3.302	3.165	3.029	2.907	3.386			Col0 vs HY5Dox	Results for genotype pair ('A', 'E'):								HY5ox vs HY5Dox	Results for genotype pair ('C', 'E'):
		2.291	3.793	3.626	3.28	2.452	2.929	4.239	3.531	2.241	3.261	2.199	2.887	3.887	3.085	4	2.914	2.213	3.967	2.776	3.25	3.474	2.119	2.77	3.073	3.411	3.243	2.567	3.412	2.539	4.034				sum_sq df F PR(>F)									sum_sq df F PR(>F)
		2.704	2.811	2.392	2.939	2.979	2.479	3.211	3.66	2.496	3.372	2.929	3.012	2.165	3.175	3.288	3.886	2.547	3.133	2.667	3.005	3.328	3.032	2.86	2.709	3.462	4.627	2.868	3.631	2.633	3.736				C(Genotype):C(Temperature) 17.411863 6.0 12.623651 3.837343e-11									C(Genotype):C(Temperature) 1.897353 5.0 1.404270 2.223951e-01
		2.952	3.56	2.197	3.412	3.027	2.777	3.902	2.662	3.841	3.892	2.769	2.316	3.026	4.763	2.035	4.309	3.42	4.068	2.379	3.066	2.817	2.818	2.512	3.173	2.185	4.177	2.449	3.222	2.48	3.507				C(Genotype) 12.250677 1.0 53.290657 2.579417e-12									C(Genotype) 0.021616 1.0 0.079993 7.774954e-01
		2.684	3.757	3.632	3.741	2.658	2.378	2.884	3.182	4.266	2.068	3.719		3.288	4.175	3.355	4.2	3.168	3.089	3.818	1.922	2.503	2.015	2.169	3.192	3.703	4.199	3.803	3.403	3.058	3.192				C(Temperature) 51.879793 6.0 37.612999 1.637237e-25									C(Temperature) 51.203751 5.0 37.896950 2.707700e-30
				3.107	3.334	2.833	3.054	2.474	3.179	2.612	2.982	2.803		2.452		3.983	3.587	3.191	3.905		2.335	3.355	2.966		2.639	2.651	3.014	2.07	4.595	3.044	4.382
				3.481	3.429			2.564	3.057	2.089		2.003		3.334		2.896	3.897		3.634		3.871		3.998		2.884	2.196	2.864	3.093	4.112	3.122	4.244
								2.915	2.505	2.905		3.274		3.895		3.453	3.14		4.25		3.165		3.169		2.343		4.383	3.888	3.119		3.427			hy5 vs HY5ox	Results for genotype pair ('B', 'C'):								HY5Aox vs HY5Dox	Results for genotype pair ('D', 'E'):
								2.743	2.133	3.755				2.908			3.79				3.97				3.3		3.137		4.372		3.831				sum_sq df F PR(>F)									sum_sq df F PR(>F)
																																			C(Genotype):C(Temperature) 11.623421 5.0 7.403290 1.428842e-06									C(Genotype):C(Temperature) 21.261339 6.0 15.698260 9.181313e-14
																																			C(Genotype) 24.575878 1.0 78.265407 7.340017e-17									C(Genotype) 18.977597 1.0 84.072390 7.097354e-18
	t-test	1.54039e-06		0.953576		0.890619		0.915158		0.886521		0.591908		3.61117e-07		5.52298e-05		9.56918e-05		0.814414		0.527465		0.766641		1.97563e-08		3.61983e-05		4.50456e-10					C(Temperature) 12.112191 5.0 7.714602 7.527520e-07									C(Temperature) 18.747218 6.0 13.841965 2.160805e-10
	average ratio	1.27013		1.00292		0.995581		0.993719		1.00841		1.02714		1.33757		1.20506		1.18533		0.988863		1.0283		1.00998		1.33787		1.20643		1.29842
	e			two-way anova results is on the right.
		col0 np 21	col0 np 28	col0 -n 21	col0 -n 28	col0 -p 21	col0 -p 28	hy5 np 21	hy5 np 28	hy5 -n 21	hy5 -n 28	hy5 -p 21	hy5 -p 28		Table Analyzed	excised analysis
		0.402	0.729	0.678	0.547	0.771	0.825	0.789	0.918	1.032	1.244	0.798	1.085
		0.653	0.454	0.603	0.754	0.75	0.444	1.028	0.853	0.861	0.927	0.845	0.942		Two-way ANOVA	Ordinary
		0.591	0.489	0.709	0.664	0.644	0.601	1.136	1.244	0.946	0.854	0.836	0.858		Alpha	0.05
		0.546	0.459	0.769	0.652	0.721	0.585	0.682	1.138	0.911	1.092	0.896	0.676
		0.601	0.462	0.884	0.678	0.976	0.569	0.874	0.874	1.138	1.178	0.797	1.169		Source of Variation	% of total variation	P value	P value summary	Significant?
		0.67	0.613	0.577	0.701	0.745	0.636	1.014	0.84	0.914	0.823	0.866	1.135		Interaction	10.418	0.0235	*	Yes
		0.531	0.527	0.643	0.716	0.525	0.482	0.883	1.156	0.935	0.712	1.262	1.176		Row Factor	6.80449	0.1236	ns	No
		0.587	0.527	0.691	0.754	0.662	0.541	1.047	0.917	0.989	0.7	0.779	0.856		Column Factor	0.0710207	0.7613	ns	No
		0.638	0.699	0.546	0.808	0.838	0.631	1.109	0.739	0.864	0.781	0.977	1.089
		0.603	0.442	0.615	0.829	0.75	0.894	1.062	0.979	0.959	1.102	0.709	0.707		ANOVA table	SS	DF	MS	F (DFn, DFd)	P value
															Interaction	0.000488967	5	9.77933e-05	F (5, 108) = 2.72082023803390	P=0.0235
															Row Factor	0.000319367	5	6.38733e-05	F (5, 108) = 1.77709310113864	P=0.1236
															Column Factor	3.33333e-06	1	3.33333e-06	F (1, 108) = 0.0927404812200534	P=0.7613
		col0 np 21	col0 np 28	col0 -n 21	col0 -n 28	col0 -p 21	col0 -p 28	hy5 np 21	hy5 np 28	hy5 -n 21	hy5 -n 28	hy5 -p 21	hy5 -p 28		Residual	0.0038818	108	3.59426e-05
		0.42	0.761	0.711	0.569	0.808	0.851	0.807	0.942	1.068	1.283	0.831	1.107
		0.686	0.48	0.637	0.784	0.767	0.469	1.059	0.876	0.887	0.956	0.885	0.972
		0.618	0.524	0.731	0.701	0.672	0.627	1.165	1.268	0.977	0.875	0.868	0.879
		0.567	0.49	0.797	0.672	0.746	0.602	0.707	1.162	0.947	1.118	0.918	0.695
		0.63	0.501	0.913	0.712	1.003	0.6	0.911	0.913	1.158	1.201	0.828	1.2
		0.699	0.649	0.598	0.718	0.773	0.661	1.047	0.861	0.945	0.86	0.9	1.165
		0.56	0.563	0.67	0.743	0.549	0.507	0.911	1.179	0.967	0.748	1.281	1.203
		0.609	0.569	0.714	0.789	0.689	0.56	1.081	0.95	1.019	0.731	0.815	0.882
		0.658	0.73	0.563	0.825	0.864	0.656	1.126	0.767	0.894	0.799	0.997	1.118
		0.626	0.475	0.649	0.856	0.784	0.92	1.08	0.997	0.997	1.128	0.727	0.728
		col0 np 21	col0 np 28	col0 -n 21	col0 -n 28	col0 -p 21	col0 -p 28	hy5 np 21	hy5 np 28	hy5 -n 21	hy5 -n 28	hy5 -p 21	hy5 -p 28
		0.018	0.032	0.033	0.022	0.037	0.026	0.018	0.024	0.036	0.039	0.033	0.022
		0.033	0.026	0.034	0.03	0.017	0.025	0.031	0.023	0.026	0.029	0.04	0.03
		0.027	0.035	0.022	0.037	0.028	0.026	0.029	0.024	0.031	0.021	0.032	0.021
		0.021	0.031	0.028	0.02	0.025	0.017	0.025	0.024	0.036	0.026	0.022	0.019
		0.029	0.039	0.029	0.034	0.027	0.031	0.037	0.039	0.02	0.023	0.031	0.031
		0.029	0.036	0.021	0.017	0.028	0.025	0.033	0.021	0.031	0.037	0.034	0.03
		0.029	0.036	0.027	0.027	0.024	0.025	0.028	0.023	0.032	0.036	0.019	0.027
		0.022	0.042	0.023	0.035	0.027	0.019	0.034	0.033	0.03	0.031	0.036	0.026
		0.02	0.031	0.017	0.017	0.026	0.025	0.017	0.028	0.03	0.018	0.02	0.029
		0.023	0.033	0.034	0.027	0.034	0.026	0.018	0.018	0.038	0.026	0.018	0.021
		t.test	0.000489624		0.947617		0.2027		0.670455		0.402547		0.332856
		average ratio	1.35857		0.992537		0.897436		0.951852		0.922581		0.898246

## Sheet: Fig 4
											Col0 vs HY5ox
		two way anova results are on the right.
	a	Ct value	act2	nrt1.1		calculated	normalized	ratio	t.test		Results for genotype pair ('A', 'B'):
		Col0 21 ms	22.3644	19.5456		7.05568	1.0918				sum_sq df F PR(>F)
			21.2016	18.6189		5.99043	0.926961				C(Genotype):C(Temperature) 0.125601 5.0 18.941988 1.240720e-07
			21.8825	19.2177		6.34122	0.981242				C(Genotype) 0.303342 1.0 228.736631 9.073147e-14
		Col0 28 ms	23.3298	22.9134		1.33457	0.206512	0.215014	0.00335836		C(Temperature) 2.101659 5.0 316.953962 4.315881e-21
			23.482	22.9286		1.46752	0.227085
			23.4309	22.9805		1.36645	0.211445
		Col0 21 n550	22.1021	20.4128		3.22498	0.499034
			21.6501	20.0002		3.13821	0.485608
			21.7544	20.0838		3.18347	0.492611
		Col0 28 n550	22.2248	21.095		2.18824	0.338609	0.729102	0.0344068
			22.1541	21.0737		2.11457	0.327209
			22.2355	20.8253		2.65768	0.41125
		Col0 21 p125	22.1587	20.9304		2.34283	0.36253
			22.5022	21.5288		1.9634	0.303817
			22.2028	21.1384		2.09119	0.323591
		Col0 28 p125	22.223	21.0423		2.2669	0.35078	1.20851	0.137932
			22.3108	20.7554		2.93917	0.454808
			22.3882	21.0518		2.52525	0.390758
		HY5ox 21 ms	22.1735	19.9078		4.80901	0.744148
			21.9533	19.5285		5.36944	0.830869
			22.7106	20.3663		5.07814	0.785793
		HY5ox 28 ms	22.8893	22.9077		0.987297	0.152775	0.218556	0.000461147
			23.3791	23.1259		1.1918	0.18442
			22.2285	22.0203		1.15532	0.178774
		HY5ox 21 n550	22.2337	21.362		1.82971	0.28313
			22.0513	21.3154		1.66547	0.257716
			22.0404	21.1171		1.89645	0.293457
		HY5ox 28 n550	22.1571	23.1545		0.500908	0.0775107	0.241469	0.000130984
			22.0087	23.0544		0.484379	0.074953
			22.7936	24.4527		0.316625	0.0489946
		HY5ox 21 p125	22.962	21.94		2.0307	0.314232
			22.2694	21.2405		2.04048	0.315745
			22.3948	21.3214		2.10448	0.325648
		HY5ox 28 p125	21.8662	23.3463		0.358463	0.0554687	0.222783	0.00014309
			22.0614	23.0232		0.513429	0.0794481
			22.3303	23.3189		0.503941	0.07798											ms vs n550	Results for genotype pair ('A', 'B'):
																			sum_sq df F PR(>F)
b,c		two way anova results are on the right.																	C(Genotype):C(Temperature) 0.775688 1.0 115.841961 9.782397e-09
			pNRT1.1:GFP																C(Genotype) 0.694890 1.0 103.775607 2.121270e-08
		ms					n550					p125							C(Temperature) 0.858872 1.0 128.264835 4.735175e-09
	21	0.911189	1.08921	1.13686	1.00069	0.862052	0.170657	0.179012	0.185133	0.379614	0.252221	0.126814	0.113164	0.186374	0.322453	0.288288
	28	0.235925	0.228811	0.092897	0.188028	0.21268	0.167513	0.189269	0.263223	0.178763	0.26496	0.327581	0.287957	0.337012	0.236835	0.259997
																		ms vs p125	Results for genotype pair ('A', 'C'):
	t.test	9.67098e-06					0.661116					0.129149							sum_sq df F PR(>F)
	ratio	0.191668					0.91179					1.39754							C(Genotype):C(Temperature) 0.991883 1.0 144.137770 2.043259e-09
																			C(Genotype) 0.602693 1.0 87.581711 6.853550e-08
																			C(Temperature) 0.658616 1.0 95.708388 3.723798e-08
																		n550 vs p125	Results for genotype pair ('B', 'C'):
																			sum_sq df F PR(>F)
																			C(Genotype):C(Temperature) 0.013271 1.0 2.560407 0.129128
																			C(Genotype) 0.003280 1.0 0.632723 0.438000
																			C(Temperature) 0.004786 1.0 0.923305 0.350906
d
			NRT1.1 blot							Tub blot					MW			NRT1.1	Tub	NRT1.1 ratio	normalized NRT1.1
																Col0 21 ms		10925.3	8611.23	1.26873	1
								55								Col0 28 ms		2904.82	11561.1	0.251259	0.19804
															55	Col0 21 n550		9376.65	10697.2	0.876549	0.690888
								35								Col0 28 n550		7585.99	11747.2	0.645768	0.508989
															35	Col0 21 p125		7137.36	11512.5	0.619964	0.488651
																Col0 28 p125		5519.53	11272.8	0.489631	0.385923
																HY5ox 21 ms		9506.48	10689.4	0.889336	0.700967
																HY5ox 28 ms		1007.28	11000.2	0.0915693	0.0721742
																HY5ox 21 n550		7374.06	11956.8	0.616724	0.486097
																HY5ox 28 n550		653.991	12407.2	0.0527105	0.041546
																HY5ox 21 p125		8534.78	12676.4	0.673284	0.530676
																HY5ox 28 p125		941.811	10244.9	0.0919294	0.072458
e,f		two way anova results are on the right.																	ms vs n550							ms vs p125							n550 vs p125
			pNRT1.1:NRT1.1-GFP															Table Analyzed	pnrt1:nrt1-gfp 2way anova						Table Analyzed	pnrt1:nrt1-gfp 2way anova						Table Analyzed	pnrt1:nrt1-gfp 2way anova
		ms					n550					p125
	21	1.02543	1.46273	0.868256	0.854191	0.789398	0.660221	0.572283	0.608674	0.564363	0.411017	0.342673	0.439692	0.438941	0.284162	0.735324		Two-way ANOVA	Ordinary						Two-way ANOVA	Ordinary						Two-way ANOVA	Ordinary
	28	0.265522	0.119345	0.280953	0.46079	0.358991	0.320416	0.624855	0.585597	0.54866	0.665547	0.377425	0.748706	0.602597	0.318504	0.273306		Alpha	0.05						Alpha	0.05						Alpha	0.05
	t.test	0.00237282					0.850953					0.897259						Source of Variation	% of total variation	P value	P value summary	Significant?			Source of Variation	% of total variation	P value	P value summary	Significant?			Source of Variation	% of total variation	P value	P value summary	Significant?
		0.29712					0.97462					1.03559						Interaction	33.9226	0.0004	***	Yes			Interaction	31.2323	0.001	**	Yes			Interaction	0.257103	0.832	ns	No
																		Row Factor	36.7984	0.0002	***	Yes			Row Factor	28.5219	0.0015	**	Yes			Row Factor	0.000767562	0.9907	ns	No
																		Column Factor	2.44315	0.245	ns	No			Column Factor	8.95253	0.0482	*	Yes			Column Factor	11.2487	0.1731	ns	No
																		ANOVA table	SS	DF	MS	F (DFn, DFd)	P value		ANOVA table	SS	DF	MS	F (DFn, DFd)	P value		ANOVA table	SS	DF	MS	F (DFn, DFd)	P value
																		Interaction	0.592684	1	0.592684	F (1, 16) = 20.2252635701116	P=0.0004		Interaction	0.645894	1	0.645894	F (1, 16) = 15.9688952159140	P=0.0010		Interaction	0.00114351	1	0.00114351	F (1, 16) = 0.0464854069093553	P=0.8320
																		Row Factor	0.642927	1	0.642927	F (1, 16) = 21.9398333496921	P=0.0002		Row Factor	0.589842	1	0.589842	F (1, 16) = 14.5830853479932	P=0.0015		Row Factor	3.41386e-06	1	3.41386e-06	F (1, 16) = 0.000138778433708397	P=0.9907
																		Column Factor	0.0426858	1	0.0426858	F (1, 16) = 1.45664994554861	P=0.2450		Column Factor	0.185141	1	0.185141	F (1, 16) = 4.57737140998571	P=0.0482		Column Factor	0.0500303	1	0.0500303	F (1, 16) = 2.03380644239001	P=0.1731
																		Residual	0.468866	16	0.0293041				Residual	0.647152	16	0.040447				Residual	0.39359	16	0.0245993

## Sheet: Fig 5
a		two way anova results are on the right.
		Ct value		PP2A	HY5		calculated	normalized	shoot	Table Analyzed	qpcr-hy5
	shoot	21	Col-0 1	21.6209	22.9946		0.385911	0.863428
			Col-0 2	21.6131	22.7941		0.441061	0.986817		Two-way ANOVA	Ordinary
			Col-0 3	21.7935	22.754		0.513886	1.14976		Alpha	0.05
		28	Col-0 1	22.3219	23.3805		0.480088	0.909421
			Col-0 2	22.3384	23.5372		0.435649	0.779063		Source of Variation	% of total variation	P value	P value summary	Significant?
			Col-0 3	22.4734	23.4709		0.500865	0.688213		Interaction	28.6078	0.0127	*	Yes
		21	nrt1.1 1	22.7626	24.0613		0.406468	1.07414		Row Factor	48.5745	0.0032	**	Yes
			nrt1.1 2	22.8688	24.3908		0.348204	0.974709		Column Factor	0.375994	0.7238	ns	No
			nrt1.1 3	22.4848	24.1857		0.307599	1.12062
		28	nrt1.1 1	21.6288	22.4748		0.556305	1.24466		ANOVA table	SS	DF	MS	F (DFn, DFd)	P value
			nrt1.1 2	24.601	25.4364		0.560454	1.25394		Interaction	0.104233	1	0.104233	F (1, 8) = 10.1981077632916	P=0.0127
			nrt1.1 3	25.5681	26.5084		0.521124	1.16595		Row Factor	0.176982	1	0.176982	F (1, 8) = 17.3158526295700	P=0.0032
	root	21	Col-0 1	27.3942	27.3533		1.02878	2.30177		Column Factor	0.00136994	1	0.00136994	F (1, 8) = 0.134034303548032	P=0.7238
			Col-0 2	25.6854	25.668		1.01217	2.26459		Residual	0.0817666	8	0.0102208
			Col-0 3	26.2819	26.4299		0.90247	2.01916		Table Analyzed	qpcr-hy5
		28	Col-0 1	27.501	27.0576		1.35982	1.91088
			Col-0 2	28.3275	28.0011		1.25392	1.99112	Root	Two-way ANOVA	Ordinary
			Col-0 3	27.0732	26.7732		1.23119	1.94052		Alpha	0.05
		21	nrt1.1 1	23.0358	23.2633		0.854073	3.04242
			nrt1.1 2	22.8967	23.065		0.889939	2.80548		Source of Variation	% of total variation	P value	P value summary	Significant?
			nrt1.1 3	23.1814	23.3868		0.867321	2.75462		Interaction	1.28886	0.1924	ns	No
		28	nrt1.1 1	23.0519	22.7345		1.24609	2.78797		Row Factor	89.8644	<0.0001	****	Yes
			nrt1.1 2	22.4833	22.1422		1.2667	2.83407		Column Factor	3.75795	0.0412	*	Yes
			nrt1.1 3	23.2326	22.916		1.24535	2.78631
										ANOVA table	SS	DF	MS	F (DFn, DFd)	P value
										Interaction	0.0251017	1	0.0251017	F (1, 8) = 2.02618545344165	P=0.1924
										Row Factor	1.75019	1	1.75019	F (1, 8) = 141.273809346155	P<0.0001
										Column Factor	0.0731895	1	0.0731895	F (1, 8) = 5.90779384850211	P=0.0412
										Residual	0.0991091	8	0.0123886
		NRT1.1 blot					HY5 blot				Tub blot
b
					MW					MW						MW
					130					35						130
					95					25						95		NRT1.1	HY5	tubulin	NRT1.1 ratio	HY5 ratio	normalized NRT1.1	normalized HY5
					70					15						70	Col0 21	6916.52	23891.5	30355.2	0.227853	0.787066	1	1
					55											50	Col0 28	9758.4	3708.33	29864.5	0.326755	0.124172	1.43406	0.157765
																	hy5 21		24578.4	26039.1		0.943904		1.19927
																	hy5 28		19095.4	26503.1		0.720497		0.915422
																	chl1.5 21	9241.22		27199	0.339764		1.49115
																	chl1.5 28	15992.2		29947	0.534015		2.34368
d			two way anova results are on the right.									Col0 vs hy5						Col0 vs chl1.5					Col0 vs dm						hy5 vs chl1.5						hy5 vs dm						chl1.5 vs dm
		Col0		hy5-215		chl1.5		dm			Table Analyzed	shoot for 2way anova					Table Analyzed	shoot for 2way anova					Table Analyzed	shoot for 2way anova					Table Analyzed	shoot for 2way anova					Table Analyzed	shoot for 2way anova					Table Analyzed	shoot for 2way anova
		21	28	21	28	21	28	21	28
		0.282	0.271	0.31	0.879	0.208	0.479	0.285	0.601		Two-way ANOVA	Ordinary					Two-way ANOVA	Ordinary					Two-way ANOVA	Ordinary					Two-way ANOVA	Ordinary					Two-way ANOVA	Ordinary					Two-way ANOVA	Ordinary
		0.159	0.349	0.594	0.721	0.17	0.351	0.42	0.79		Alpha	0.05					Alpha	0.05					Alpha	0.05					Alpha	0.05					Alpha	0.05					Alpha	0.05
		0.195	0.372	0.684	0.612	0.146	0.215	0.478	0.72
		0.102	0.326	0.429	0.866	0.114	0.443	0.286	0.673		Source of Variation	% of total variation	P value	P value summary	Significant?		Source of Variation	% of total variation	P value	P value summary	Significant?		Source of Variation	% of total variation	P value	P value summary	Significant?		Source of Variation	% of total variation	P value	P value summary	Significant?		Source of Variation	% of total variation	P value	P value summary	Significant?		Source of Variation	% of total variation	P value	P value summary	Significant?
		0.112	0.294	0.66	0.849	0.179	0.274	0.486	0.581		Interaction	4.1174	1.69692e-05	****	Yes		Interaction	0.416156	0.2345	ns	No		Interaction	4.41886	1.12002e-07	****	Yes		Interaction	3.1484	0.0002	***	Yes		Interaction	0.140395	0.5129	ns	No		Interaction	3.1844	5.81009e-06	****	Yes
		0.164	0.148	0.377	0.968	0.177	0.3	0.271	0.738		Row Factor	25.588	5.33119e-29	****	Yes		Row Factor	69.9964	<0.0001	****	Yes		Row Factor	33.9722	5.34152e-34	****	Yes		Row Factor	28.1597	<0.0001	****	Yes		Row Factor	62.6777	<0.0001	****	Yes		Row Factor	37.4346	2.86538e-34	****	Yes
		0.203	0.4	0.599	0.749	0.149	0.3	0.309	0.52		Column Factor	53.0204	5.97522e-19	****	Yes		Column Factor	0.00585725	0.8874	ns	No		Column Factor	44.6846	2.71525e-30	****	Yes		Column Factor	53.3583	<0.0001	****	Yes		Column Factor	4.67093	0.0003	***	Yes		Column Factor	44.8635	2.23989e-31	****	Yes
		0.165	0.336	0.569	0.456	0.167	0.368	0.385	0.486
		0.196	0.388	0.425	0.593	0.177	0.408	0.465	0.764		ANOVA table	SS (Type III)	DF	MS	F (DFn, DFd)	P value	ANOVA table	SS (Type III)	DF	MS	F (DFn, DFd)	P value	ANOVA table	SS (Type III)	DF	MS	F (DFn, DFd)	P value	ANOVA table	SS (Type III)	DF	MS	F (DFn, DFd)	P value	ANOVA table	SS (Type III)	DF	MS	F (DFn, DFd)	P value	ANOVA table	SS (Type III)	DF	MS	F (DFn, DFd)	P value
		0.135	0.317	0.478	0.796	0.148	0.367	0.363	0.545		Interaction	0.2536	1	0.2536	F (1, 96) = 20.5209884285716	P<0.0001	Interaction	0.00414599	1	0.00414599	F (1, 101) = 1.43055214877151	P=0.2345	Interaction	0.197739	1	0.197739	F (1, 106) = 32.4177316962887	P<0.0001	Interaction	0.195896	1	0.195896	F (1, 97) = 15.5715467731249	P=0.0002	Interaction	0.00665283	1	0.00665283	F (1, 102) = 0.431081744004518	P=0.5129	Interaction	0.144815	1	0.144815	F (1, 107) = 22.7705257215093	P<0.0001
		0.188	0.279	0.434	0.865	0.143	0.325	0.396	0.655		Row Factor	1.57603	1	1.57603	F (1, 96) = 127.530150804003	P<0.0001	Row Factor	0.697344	1	0.697344	F (1, 101) = 240.615134423063	P<0.0001	Row Factor	1.52022	1	1.52022	F (1, 106) = 249.227887592395	P<0.0001	Row Factor	1.75212	1	1.75212	F (1, 97) = 139.273929684893	P<0.0001	Row Factor	2.97007	1	2.97007	F (1, 102) = 192.450727743269	P<0.0001	Row Factor	1.70239	1	1.70239	F (1, 107) = 267.681703413229	P<0.0001
		0.229	0.439	0.344	0.599	0.156	0.381	0.398	0.709		Column Factor	3.26565	1	3.26565	F (1, 96) = 264.252396004404	P<0.0001	Column Factor	5.83533e-05	1	5.83533e-05	F (1, 101) = 0.0201345052896689	P=0.8874	Column Factor	1.99959	1	1.99959	F (1, 106) = 327.816498981578	P<0.0001	Column Factor	3.32	1	3.32	F (1, 97) = 263.902474852781	P<0.0001	Column Factor	0.221338	1	0.221338	F (1, 102) = 14.3419983197269	P=0.0003	Column Factor	2.04023	1	2.04023	F (1, 107) = 320.803459616488	P<0.0001
		0.182	0.347	0.476	0.771	0.164	0.361	0.4	0.707		Residual	1.18638	96	0.0123581			Residual	0.292716	101	0.00289817			Residual	0.646569	106	0.00609971			Residual	1.2203	97	0.0125804			Residual	1.57415	102	0.0154329			Residual	0.680493	107	0.00635974
		0.169	0.357	0.243	0.892	0.156	0.373	0.295	0.792
		0.195	0.325	0.243	1.049	0.163	0.402	0.33	0.59
		0.217	0.329	0.379	0.91	0.188	0.394	0.429	0.621
		0.226	0.317	0.359	0.892	0.179	0.356	0.297	0.806
		0.144	0.315	0.503	0.426	0.11	0.291	0.404	0.7
		0.146	0.327	0.348	0.84	0.142	0.172	0.321	0.385
		0.13	0.341	0.391	0.942	0.219	0.203	0.371	0.584
		0.134	0.247	0.281	1.078	0.149	0.321	0.223	0.756
		0.223	0.335	0.677	0.808	0.193	0.29	0.338	0.752
		0.186	0.274	0.351	0.656	0.163	0.352	0.294	0.809
		0.195	0.409	0.508		0.186	0.256	0.475	0.808
		0.238	0.387	0.33		0.166	0.44	0.421	0.699
		0.153					0.307	0.359	0.811
		0.153					0.379	0.446	0.633
							0.419	0.374	0.736
								0.23	0.873
	average	0.178556	0.32916	0.43968	0.792043	0.16448	0.34025	0.363759	0.684276
	average ratio		1.84346		1.80141		2.06864		1.88113
	t-test		1.87237e-13		7.17974e-10		1.50184e-13		5.79581e-17
												Col0 vs hy5						Col0 vs chl1.5					Col0 vs dm						hy5 vs chl1.5						hy5 vs dm							chl1.5 vs dm
e			two way anova results are on the right.								Table Analyzed	root for 2way anova					Table Analyzed	root for 2way anova					Table Analyzed	root for 2way anova					Table Analyzed	root for 2way anova					Table Analyzed	root for 2way anova					Table Analyzed	root for 2way anova
		Col0		hy5-215		Chl1.5		dm
		21	28	21	28	21	28	21	28		Two-way ANOVA	Ordinary					Two-way ANOVA	Ordinary					Two-way ANOVA	Ordinary					Two-way ANOVA	Ordinary					Two-way ANOVA	Ordinary					Two-way ANOVA	Ordinary
		3.489	4.129	3.702	1.302	2.223	4.502	2.859	4.394		Alpha	0.05					Alpha	0.05					Alpha	0.05					Alpha	0.05					Alpha	0.05					Alpha	0.05
		3.458	3.098	3.015	2.934	2.156	4.153	2.396	5.249
		1.718	3.967	2.93	3.289	2.461	4.602	2.648	2.181		Source of Variation	% of total variation	P value	P value summary	Significant?		Source of Variation	% of total variation	P value	P value summary	Significant?		Source of Variation	% of total variation	P value	P value summary	Significant?		Source of Variation	% of total variation	P value	P value summary	Significant?		Source of Variation	% of total variation	P value	P value summary	Significant?		Source of Variation	% of total variation	P value	P value summary	Significant?
		1.202	4.335	3.88	1.05	1.943	4.019	1.243	5.047		Interaction	10.6738	0.0007	***	Yes		Interaction	3.7156	0.0073	**	Yes		Interaction	3.48318	0.0139	*	Yes		Interaction	22.6071	5.24165e-08	****	Yes		Interaction	19.0807	4.37887e-07	****	Yes		Interaction	0.0483703	0.7369	ns	No
		2.342	2.781	2.77	2.74	2.773	2.804	2.867	5.037		Row Factor	1.42269	0.2061	ns	No		Row Factor	45.5689	<0.0001	****	Yes		Row Factor	35.6013	<0.0001	****	Yes		Row Factor	7.84846	0.0008	***	Yes		Row Factor	7.06275	0.0014	**	Yes		Row Factor	54.0497	<0.0001	****	Yes
		3.318	3.661	3.065	1.156	2.809	4.538	3.383	2.816		Column Factor	3.77784	0.0407	*	Yes		Column Factor	0.106545	0.6438	ns	No		Column Factor	0.423022	0.3854	ns	No		Column Factor	4.47058	0.0101	*	Yes		Column Factor	4.77943	0.0081	**	Yes		Column Factor	0.129928	0.582	ns	No
		3.343	3.944	3.477	3.355	2.872	3.007	1.338	4.706
		3.654	3.378	4.921	3.623	3.412	4.116	3.21	4.818		ANOVA table	SS (Type III)	DF	MS	F (DFn, DFd)	P value	ANOVA table	SS (Type III)	DF	MS	F (DFn, DFd)	P value	ANOVA table	SS (Type III)	DF	MS	F (DFn, DFd)	P value	ANOVA table	SS (Type III)	DF	MS	F (DFn, DFd)	P value	ANOVA table	SS (Type III)	DF	MS	F (DFn, DFd)	P value	ANOVA table	SS (Type III)	DF	MS	F (DFn, DFd)	P value
		1.912	3.493	3.757	2.024	1.759	4.031	3.063	3.48		Interaction	9.14872	1	9.14872	F (1, 96) = 12.1592613782563	P=0.0007	Interaction	2.86171	1	2.86171	F (1, 101) = 7.49898364292183	P=0.0073	Interaction	3.88303	1	3.88303	F (1, 106) = 6.25489686014626	P=0.0139	Interaction	22.0365	1	22.0365	F (1, 97) = 34.8498887705717	P<0.0001	Interaction	25.3229	1	25.3229	F (1, 102) = 29.1536514253980	P<0.0001	Interaction	0.0582353	1	0.0582353	F (1, 107) = 0.113481505807926	P=0.7369
		3.992	3.4	1.983	3.666	2.523	4.218	3.02	2.709		Row Factor	1.21941	1	1.21941	F (1, 96) = 1.62068321739646	P=0.2061	Row Factor	35.0967	1	35.0967	F (1, 101) = 91.9692538552247	P<0.0001	Row Factor	39.6881	1	39.6881	F (1, 106) = 63.9306969226261	P<0.0001	Row Factor	7.65038	1	7.65038	F (1, 97) = 12.0987696819630	P=0.0008	Row Factor	9.37332	1	9.37332	F (1, 102) = 10.7912788276913	P=0.0014	Row Factor	65.0731	1	65.0731	F (1, 107) = 126.805975111171	P<0.0001
		2.538	3.177	3.615	4.32	2.542	3.351	3.163	4.679		Column Factor	3.23804	1	3.23804	F (1, 96) = 4.30357753030269	P=0.0407	Column Factor	0.0820597	1	0.0820597	F (1, 101) = 0.215033358346744	P=0.6438	Column Factor	0.471583	1	0.471583	F (1, 106) = 0.759639607600190	P=0.3854	Column Factor	4.35775	1	4.35775	F (1, 97) = 6.89160721335762	P=0.0101	Column Factor	6.34302	1	6.34302	F (1, 102) = 7.30256339418000	P=0.0081	Column Factor	0.156427	1	0.156427	F (1, 107) = 0.304824304265001	P=0.5820
		3.485	2.743	3.878	2.144	3.294	5.083	3.117	4.709		Residual	72.2311	96	0.752408			Residual	38.543	101	0.381614			Residual	65.8046	106	0.620798			Residual	61.3357	97	0.632327			Residual	88.5974	102	0.868602			Residual	54.9092	107	0.51317
		3.641	3.674	3.934	2.345	2.733	4.078	3.3	4.344
		1.753	4.241	1.335	1.87	2.989	3.967	3.493	3.968
		3.333	3.428	3.96	2.716	3.186	4.693	1.923	3.18
		2.982	4.04	4.625	3.649	2.613	4.211	2.745	4.277
		3.373	3.984	1.575	1.038	2.585	3.486	3.427	3.865
		3.113	3.397	2.253	3.298	3.019	4.777	2.648	5.441
		3.797	4.018	4.816	3.069	2.485	4.859	3.481	5.261
		2.08	4.859	2.059	4.702	2.67	2.863	2.84	2.41
		2.948	2.703	2.676	3.089	1.815	3.711	1.552	4.51
		3.381	4.146	2.737	3.274	2.476	4.084	2.96	5.351
		1.953	4.598	3.987	2.959	3.176	4.447	3.097	4.828
		2.117	4.253	2.07		2.398	4.239	3.343	3.223
		1.916	3.856	1.741		2.848	4.667	1.672	4.752
		3.822					3.927	1.857	6.013
		3.775					4.602	3.243	4.437
							4.288	1.567	3.528
								1.677	3.741
	average	2.905	3.73212	3.15044	2.76574	2.6304	4.11868	2.65972	4.23979
	average ratio		1.28472		0.87789		1.5658		1.59407
	t-test		8.75815e-05		0.196516		2.83437e-14		4.70685e-09
f			two way anova results are on the right.									Col0 vs hy5						Col0 vs chl1.5					Col0 vs dm						hy5 vs chl1.5						hy5 vs dm							chl1.5 vs dm
		Col0		hy5		chl1.5		dm			Table Analyzed	n					Table Analyzed	n					Table Analyzed	n					Table Analyzed	n					Table Analyzed	n						Table Analyzed	n
		21	28	21	28	21	28	21	28
		130.839	62.0028	98.508	33.0875	95.8179	42.5249	102.856	45.3765		Two-way ANOVA	Ordinary					Two-way ANOVA	Ordinary					Two-way ANOVA	Ordinary					Two-way ANOVA	Ordinary					Two-way ANOVA	Ordinary						Two-way ANOVA	Ordinary
		104.266	66.0393	88.3613	48.0035	101.329	31.772	94.2248	41.7502		Alpha	0.05					Alpha	0.05					Alpha	0.05					Alpha	0.05					Alpha	0.05						Alpha	0.05
		109.258	70.0213	97.8731	40.7429	82.2812	39.5282	87.6588	34.6065
	average	114.788	66.0211	94.9142	40.6113	93.1425	37.9417	94.9133	40.5777		Source of Variation	% of total variation	P value	P value summary	Significant?		Source of Variation	% of total variation	P value	P value summary	Significant?		Source of Variation	% of total variation	P value	P value summary	Significant?		Source of Variation	% of total variation	P value	P value summary	Significant?		Source of Variation	% of total variation	P value	P value summary	Significant?			Source of Variation	% of total variation	P value	P value summary	Significant?
	t.test		0.020331		0.000777012		0.00280158		0.000892751		Interaction	0.226781	0.5971	ns	No		Interaction	0.290779	0.5637	ns	No		Interaction	0.229284	0.5951	ns	No		Interaction	0.00640825	0.9181	ns	No		Interaction	8.69918e-06	0.9967	ns	No			Interaction	0.00594698	0.9211	ns	No
	average ratio		0.575157		0.427874		0.407351		0.427524		Row Factor	78.6106	<0.0001	****	Yes		Row Factor	75.9275	<0.0001	****	Yes		Row Factor	78.5981	<0.0001	****	Yes		Row Factor	95.2851	<0.0001	****	Yes		Row Factor	96.1741	<0.0001	****	Yes			Row Factor	95.2868	<0.0001	****	Yes
											Column Factor	15.1741	0.002	**	Yes		Column Factor	17.368	0.0016	**	Yes		Column Factor	15.1851	0.002	**	Yes		Column Factor	0.15674	0.6139	ns	No		Column Factor	9.68407e-06	0.9965	ns	No			Column Factor	0.154226	0.6168	ns	No
											ANOVA table	SS	DF	MS	F (DFn, DFd)	P value	ANOVA table	SS	DF	MS	F (DFn, DFd)	P value	ANOVA table	SS	DF	MS	F (DFn, DFd)	P value	ANOVA table	SS	DF	MS	F (DFn, DFd)	P value	ANOVA table	SS	DF	MS	F (DFn, DFd)	P value		ANOVA table	SS	DF	MS	F (DFn, DFd)	P value
											Interaction	22.9853	1	22.9853	F (1, 8) = 0.302953640416930	P=0.5971	Interaction	31.0472	1	31.0472	F (1, 8) = 0.362697161940883	P=0.5637	Interaction	23.2574	1	23.2574	F (1, 8) = 0.306353585760888	P=0.5951	Interaction	0.60483	1	0.60483	F (1, 8) = 0.0112630258962988	P=0.9181	Interaction	0.00080066	1	0.00080066	F (1, 8) = 1.81900644722889e-005	P=0.9967		Interaction	0.561619	1	0.561619	F (1, 8) = 0.0104493575050039	P=0.9211
											Row Factor	7967.53	1	7967.53	F (1, 8) = 105.014784441711	P<0.0001	Row Factor	8106.97	1	8106.97	F (1, 8) = 94.7065915991384	P<0.0001	Row Factor	7972.58	1	7972.58	F (1, 8) = 105.017383214711	P<0.0001	Row Factor	8993.3	1	8993.3	F (1, 8) = 167.471461611058	P<0.0001	Row Factor	8851.72	1	8851.72	F (1, 8) = 201.100828512979	P<0.0001		Row Factor	8998.67	1	8998.67	F (1, 8) = 167.427276109559	P<0.0001
											Column Factor	1537.96	1	1537.96	F (1, 8) = 20.2708103566889	P=0.0020	Column Factor	1854.42	1	1854.42	F (1, 8) = 21.6636134293566	P=0.0016	Column Factor	1540.3	1	1540.3	F (1, 8) = 20.2893222854488	P=0.0020	Column Factor	14.7935	1	14.7935	F (1, 8) = 0.275482590029217	P=0.6139	Column Factor	0.000891308	1	0.000891308	F (1, 8) = 2.02494815727137e-005	P=0.9965		Column Factor	14.5648	1	14.5648	F (1, 8) = 0.270989258905900	P=0.6168
											Residual	606.964	8	75.8705			Residual	684.807	8	85.6009			Residual	607.334	8	75.9168			Residual	429.604	8	53.7005			Residual	352.131	8	44.0163				Residual	429.974	8	53.7467
g			two way anova results are on the right.
		Col0		hy5		chl1.5		dm
		21	28	21	28	21	28	21	28			Col0 vs hy5						hy5 vs chl1.5					hy5 vs dm						Col0 vs chl1.5						Col0 vs dm							chl1.5 vs dm
		198.832	90.9319	147.39	266.501	130.871	212.952	167.996	263.899		Table Analyzed	p					Table Analyzed	p					Table Analyzed	p					Table Analyzed	p
		145.872	93.9057	176.454	274.392	152.292	214.709	140.401	266.427																										Table Analyzed	p						Table Analyzed	p
		160.648	83.6032	153.071	260.924	114.224	239.435	157.42	289.922		Two-way ANOVA	Ordinary					Two-way ANOVA	Ordinary					Two-way ANOVA	Ordinary					Two-way ANOVA	Ordinary
	average	168.45	89.4803	158.972	267.272	132.463	222.365	155.272	273.416		Alpha	0.05					Alpha	0.05					Alpha	0.05					Alpha	0.05					Two-way ANOVA	Ordinary						Two-way ANOVA	Ordinary
	t.test		0.0336615		0.0022979		0.00365247		0.000516159																										Alpha	0.05						Alpha	0.05
	average ratio		0.531196		1.68126		1.6787		1.76088		Source of Variation	% of total variation	P value	P value summary	Significant?		Source of Variation	% of total variation	P value	P value summary	Significant?		Source of Variation	% of total variation	P value	P value summary	Significant?		Source of Variation	% of total variation	P value	P value summary	Significant?
											Interaction	52.2802	9e-06	****	Yes		Interaction	0.71965	0.3106	ns	No		Interaction	0.182116	0.5324	ns	No		Interaction	68.472	4.6e-05	****	Yes		Source of Variation	% of total variation	P value	P value summary	Significant?			Source of Variation	% of total variation	P value	P value summary	Significant?
											Row Factor	1.28244	0.157	ns	No		Row Factor	83.5234	<0.0001	****	Yes		Row Factor	96.3839	<0.0001	****	Yes		Row Factor	0.286977	0.6213	ns	No		Interaction	53.4595	9e-06	****	Yes			Interaction	1.5291	0.1574	ns	No
											Column Factor	42.2314	<0.0001	****	Yes		Column Factor	10.8438	0.003	**	Yes		Column Factor	0.0112257	0.8753	ns	No		Column Factor	22.5432	0.0019	**	Yes		Row Factor	2.11144	0.0831	ns	No			Row Factor	82.9846	<0.0001	****	Yes
																																			Column Factor	40.1188	<0.0001	****	Yes			Column Factor	10.4591	0.0035	**	Yes
											ANOVA table	SS	DF	MS	F (DFn, DFd)	P value	ANOVA table	SS	DF	MS	F (DFn, DFd)	P value	ANOVA table	SS	DF	MS	F (DFn, DFd)	P value	ANOVA table	SS	DF	MS	F (DFn, DFd)	P value
											Interaction	26302.8	1	26302.8	F (1, 8) = 99.4403761311876	P<0.0001	Interaction	253.862	1	253.862	F (1, 8) = 1.17177964788362	P=0.3106	Interaction	72.6655	1	72.6655	F (1, 8) = 0.425656965147791	P=0.5324	Interaction	21388.6	1	21388.6	F (1, 8) = 62.9786139327461	P<0.0001	ANOVA table	SS	DF	MS	F (DFn, DFd)	P value		ANOVA table	SS	DF	MS	F (DFn, DFd)	P value
											Row Factor	645.213	1	645.213	F (1, 8) = 2.43929134294250	P=0.1570	Row Factor	29463.5	1	29463.5	F (1, 8) = 135.998045070629	P<0.0001	Row Factor	38457.9	1	38457.9	F (1, 8) = 225.277180025544	P<0.0001	Row Factor	89.6428	1	89.6428	F (1, 8) = 0.263953112502181	P=0.6213	Interaction	29140.5	1	29140.5	F (1, 8) = 99.2240229095698	P<0.0001		Interaction	598.167	1	598.167	F (1, 8) = 2.43333490824465	P=0.1574
											Column Factor	21247.1	1	21247.1	F (1, 8) = 80.3267296774899	P<0.0001	Column Factor	3825.22	1	3825.22	F (1, 8) = 17.6564803319042	P=0.0030	Column Factor	4.47912	1	4.47912	F (1, 8) = 0.0262376134324229	P=0.8753	Column Factor	7041.81	1	7041.81	F (1, 8) = 20.7345812552061	P=0.0019	Row Factor	1150.94	1	1150.94	F (1, 8) = 3.91896462316942	P=0.0831		Row Factor	32462.6	1	32462.6	F (1, 8) = 132.057375218601	P<0.0001
											Residual	2116.07	8	264.508			Residual	1733.17	8	216.647			Residual	1365.71	8	170.714			Residual	2716.93	8	339.617			Column Factor	21868.6	1	21868.6	F (1, 8) = 74.4629653872164	P<0.0001		Column Factor	4091.49	1	4091.49	F (1, 8) = 16.6441071228458	P=0.0035
																																			Residual	2349.47	8	293.684				Residual	1966.58	8	245.822

## Sheet: Fig 7
	c and d
	Ct value	ubq	nrt1.1a	nrt1.1b	bzip01	bzip18	bzip48		Ct value	tub4	Glyma.08G302500	Glyma.18G117100	Glyma.16G092700	Glyma.03G081700	Glyma.01G210500	Glyma.11G031500	Glyma.17G139400	Glyma.05G056900
	shoot 28	21.117	22.9088	23.8176	23.6194	22.9927	23.747		shoot 28	19.2671	21.529	21.6075	23.5893	22.7513	20.1053	20.1136	23.5859	24.4485
		20.7037	22.4141	23.5975	23.7188	23.1255	23.5009			19.6729	22.6794	22.7186	24.7126	23.9675	20.781	20.7483	24.2235	24.8634
		20.4006	22.2343	23.2412	23.138	22.4035	23.043			19.4591	21.9303	22.0665	24.064	23.4969	20.5519	20.6026	23.68	24.4982
	root 28	20.3514	23.036	23.5719	23.6323	22.9873	24.332		root 28	17.5171	19.6117	19.6083	22.5791	22.0331	17.5234	17.4478	23.7205	23.9018
		19.6496	22.1566	23.0231	23.2307	22.721	23.8603			16.8161	19.1765	19.205	22.2513	21.8299	17.1329	17.0677	23.2502	23.764
		19.548	22.3262	23.0986	23.052	22.7257	23.2513			17.2225	19.5557	19.5361	22.7207	22.0677	17.4513	17.4021	23.2986	24.0579
	shoot 33	20.5602	22.3387	23.0027	23.4589	22.8753	23.2444		shoot 33	20.0545	22.3706	22.4341	25.2194	23.7821	20.8916	21.0078	25.0465	29.1693
		20.8919	22.1146	23.3663	23.5978	22.6048	23.2024			19.6256	21.9296	21.9514	23.5112	23.1078	20.6015	20.1394	23.928	27.1573
		20.8276	22.0355	23.2736	23.4007	22.7411	23.0687			19.4398	21.7897	21.74	23.5896	23.0839	20.5565	20.4187	23.8057	26.8287
	root 33	18.91	22.0374	22.109	22.7153	21.9472	22.2715		root 33	19.1075	20.4213	20.8354	22.9181	22.492	19.8182	19.8536	24.9652	25.4516
		19.2647	22.2289	22.7116	22.5829	21.7112	22.2587			18.4423	20.2768	20.4542	23.0838	22.1158	19.6767	19.7215	23.8404	24.4016
		18.9459	21.8065	22.1626	22.2264	21.6298	22.2666			18.8926	20.601	20.6991	23.354	22.6403	19.7738	19.6685	24.683	25.0563
		calculated	0.28883	0.153832	0.176489	0.272499	0.161547				0.2085	0.197468	0.0499918	0.0893659	0.559356	0.556155	0.0501113	0.0275583
			0.305574	0.134547	0.123703	0.186623	0.143864				0.124441	0.121104	0.0304034	0.050958	0.463912	0.474568	0.0426731	0.0273853
			0.280536	0.139604	0.149959	0.24949	0.160166				0.180345	0.164101	0.0410959	0.0608844	0.468845	0.452675	0.0536279	0.0304141
			0.155544	0.107288	0.102885	0.160886	0.0633447				0.234125	0.234677	0.0299338	0.0437058	0.995581	1.04916	0.0135699	0.0119675
			0.175924	0.0964842	0.083556	0.118959	0.054008				0.194732	0.19093	0.0231124	0.0309519	0.802824	0.839976	0.011565	0.00809999
			0.145777	0.0853411	0.0881438	0.110515	0.0767677				0.198443	0.201162	0.0221249	0.034791	0.853373	0.882938	0.0148225	0.00875703
			0.291485	0.183963	0.134091	0.200955	0.155591				0.200812	0.192159	0.0278737	0.0754881	0.559746	0.51644	0.0314231	0.00180369
			0.428462	0.179941	0.153262	0.305044	0.201588				0.20249	0.199453	0.0676557	0.0894802	0.508406	0.700361	0.0506784	0.00540388
			0.432905	0.183518	0.168042	0.265448	0.21152				0.196164	0.203036	0.0563363	0.0799867	0.46114	0.507369	0.0484985	0.00596669
			0.11444	0.108892	0.0715304	0.121821	0.097297				0.402257	0.301878	0.0712662	0.0957551	0.611004	0.596209	0.017244	0.0123092
			0.128143	0.0917032	0.100258	0.183466	0.125526				0.280386	0.247951	0.0400671	0.078374	0.425032	0.412033	0.0237147	0.0160728
			0.137674	0.107567	0.102913	0.155622	0.10008				0.306001	0.285891	0.045395	0.0744471	0.542913	0.584054	0.0180685	0.0139491
		normalized	0.990343	1.0783	1.1762	1.15366	1.04095				1.21862	1.22734	1.23446	1.33244	1.12462	1.12476	1.02678	0.96857
			1.04775	0.943126	0.824411	0.79009	0.927005				0.727319	0.752709	0.750756	0.759779	0.932728	0.959759	0.874375	0.962489
			0.961902	0.978569	0.999389	1.05625	1.03205				1.05406	1.01995	1.01479	0.907782	0.942647	0.915483	1.09884	1.06894
			0.533329	0.752048	0.685668	0.681131	0.408168				1.36839	1.45861	0.73916	0.65165	2.00169	2.12179	0.278048	0.420611
			0.603208	0.676318	0.556853	0.503629	0.348006				1.13815	1.18671	0.570718	0.461491	1.61413	1.69875	0.236967	0.284684
			0.499842	0.598209	0.587428	0.467881	0.494661				1.15984	1.2503	0.546334	0.518731	1.71577	1.78564	0.303714	0.307777
			0.999445	1.28951	0.893639	0.850768	1.00257				1.17368	1.19434	0.688289	1.12552	1.12541	1.04444	0.643863	0.0633928
			1.46911	1.26132	1.0214	1.29144	1.29896				1.18349	1.23967	1.67063	1.33414	1.02219	1.4164	1.03841	0.189926
			1.48435	1.28639	1.11991	1.12381	1.36295				1.14652	1.26194	1.39112	1.1926	0.927155	1.0261	0.993739	0.209707
			0.392393	0.763292	0.476709	0.515744	0.626943				2.35106	1.87628	1.75979	1.4277	1.22847	1.20576	0.353332	0.432622
			0.439377	0.642805	0.668162	0.776727	0.808839				1.63877	1.54111	0.989383	1.16855	0.854556	0.833288	0.485916	0.564899
			0.472058	0.754004	0.68586	0.658844	0.644876				1.78848	1.77692	1.12095	1.11	1.09156	1.18118	0.370226	0.490258
	shoot	t.test	0.0906787	0.00835752	0.464294	0.313353	0.0878034				0.182396	0.11581	0.249395	0.166838	0.391636	0.168997	0.249651	9.82882e-05
	root	t.test	0.0240114	0.246362	0.498756	0.188815	0.0107147				0.0353307	0.0149598	0.0489975	0.00360271	0.00540529	0.00543281	0.0353227	0.025034
				HY5 blot				NRT1.1 blot				Tub blot
		e
			MW			MW					MW
			130			130
			95			95
			70			70					50
			50			50
			35			35
			25			25

## Sheet: Fig S1
		2 way anova results are on the right.
	Zn										Col0-hy5	Table Analyzed	zn at					Table Analyzed	p at					Table Analyzed	mg at					Table Analyzed	cu at					Table Analyzed	fe at					Table Analyzed	mn at
		Col-0			hy5-215			pifQ
	21	1019.65	1016.44	1019.6	1434.15	1200.7	1013.41	835.68	880.738	914.078		Two-way ANOVA	Ordinary					Two-way ANOVA	Ordinary					Two-way ANOVA	Ordinary					Two-way ANOVA	Ordinary					Two-way ANOVA	Ordinary					Two-way ANOVA	Ordinary
	28	662.523	610.423	682.792	865.179	911.982	1047.39	801.619	869.783	823.311		Alpha	0.05					Alpha	0.05					Alpha	0.05					Alpha	0.05					Alpha	0.05					Alpha	0.05
	P											Source of Variation	% of total variation	P value	P value summary	Significant?		Source of Variation	% of total variation	P value	P value summary	Significant?		Source of Variation	% of total variation	P value	P value summary	Significant?		Source of Variation	% of total variation	P value	P value summary	Significant?		Source of Variation	% of total variation	P value	P value summary	Significant?		Source of Variation	% of total variation	P value	P value summary	Significant?
	21	10.2635	10.3523	10.1615	10.654	11.0833	11.2044	9.60713	10.2476	10.6336		Interaction	1.05587	0.5149	ns	No		Interaction	23.305	0.0003	***	Yes		Interaction	0.293091	0.7316	ns	No		Interaction	1.95294	0.6352	ns	No		Interaction	11.4983	0.2061	ns	No		Interaction	0.0649588	0.7149	ns	No
	28	9.41575	8.84381	9.63825	11.6762	12.08	12.074	9.28843	9.93275	9.29041		Temperature	51.2022	0.0015	**	Yes		T	5.6223e-05	0.9929	ns	No		Row Factor	57.924	0.0011	**	Yes		Row Factor	33.5731	0.0752	ns	No		Row Factor	0.300068	0.8297	ns	No		Row Factor	11.517	0.001	**	Yes
												Genotype	29.5496	0.0069	**	Yes		G	71.4111	<0.0001	****	Yes		Column Factor	23.203	0.0134	*	Yes		Column Factor	0.207074	0.8764	ns	No		Column Factor	39.6249	0.0339	*	Yes		Column Factor	84.7902	<0.0001	****	Yes
	Mg
	21	8.36955	8.5687	8.35868	12.1321	10.3592	8.13455	6.89372	7.19869	7.29389		ANOVA table	SS	DF	MS	F (DFn, DFd)	P value	ANOVA table	SS	DF	MS	F (DFn, DFd)	P value	ANOVA table	SS	DF	MS	F (DFn, DFd)	P value	ANOVA table	SS	DF	MS	F (DFn, DFd)	P value	ANOVA table	SS	DF	MS	F (DFn, DFd)	P value	ANOVA table	SS	DF	MS	F (DFn, DFd)	P value
	28	4.93096	4.65858	5.54673	6.53934	7.21913	8.05629	6.26789	6.81644	6.39104		Interaction	6359.22	1	6359.22	F (1, 8) = 0.464314946451221	P=0.5149	Interaction	2.77251	1	2.77251	F (1, 8) = 35.2845283229787	P=0.0003	Interaction	0.151768	1	0.151768	F (1, 8) = 0.126196706148095	P=0.7316	Interaction	0.216897	1	0.216897	F (1, 8) = 0.243103866677626	P=0.6352	Interaction	148.073	1	148.073	F (1, 8) = 1.89362984960794	P=0.2061	Interaction	0.680018	1	0.680018	F (1, 8) = 0.143244819826859	P=0.7149
												Temperature	308376	1	308376	F (1, 8) = 22.5158885559226	P=0.0015	T	6.68864e-06	1	6.68864e-06	F (1, 8) = 8.51235493106668e-005	P=0.9929	Row Factor	29.9941	1	29.9941	F (1, 8) = 24.9404156398769	P=0.0011	Row Factor	3.72868	1	3.72868	F (1, 8) = 4.17920531669891	P=0.0752	Row Factor	3.86422	1	3.86422	F (1, 8) = 0.0494175622169148	P=0.8297	Row Factor	120.565	1	120.565	F (1, 8) = 25.3967884607277	P=0.0010
	Cu											Genotype	177969	1	177969	F (1, 8) = 12.9942912352997	P=0.0069	G	8.49552	1	8.49552	F (1, 8) = 108.118916546505	P<0.0001	Column Factor	12.0149	1	12.0149	F (1, 8) = 9.99054961855204	P=0.0134	Column Factor	0.022998	1	0.022998	F (1, 8) = 0.0257767589895672	P=0.8764	Column Factor	510.281	1	510.281	F (1, 8) = 6.52572857725473	P=0.0339	Column Factor	887.623	1	887.623	F (1, 8) = 186.976487854808	P<0.0001
	21	4.5834	4.87947	3.86558	5.00555	5.03408	2.74483	3.86867	4.98072	5.56445		Residual	109567	8	13695.9			Residual	0.628605	8	0.0785757			Residual	9.62104	8	1.20263			Residual	7.13759	8	0.892198			Residual	625.562	8	78.1953			Residual	37.978	8	4.74725
	28	5.88408	4.59206	5.39021	5.01447	5.03964	6.88155	6.32912	6.2584	6.20853	Col0-pifQ	Table Analyzed	zn at					Table Analyzed	p at					Table Analyzed	mg at					Table Analyzed	cu at					Table Analyzed	fe at					Table Analyzed	mn at
	Fe											Two-way ANOVA	Ordinary					Two-way ANOVA	Ordinary					Two-way ANOVA	Ordinary					Two-way ANOVA	Ordinary					Two-way ANOVA	Ordinary					Two-way ANOVA	Ordinary
	21	108.732	101.133	101.589	106.386	126.246	139.024	121.386	119.362	124.112		Alpha	0.05					Alpha	0.05					Alpha	0.05					Alpha	0.05					Alpha	0.05					Alpha	0.05
	28	112.712	114.41	108.813	120.382	120.21	113.393	123.062	126.129	123.064
												Source of Variation	% of total variation	P value	P value summary	Significant?		Source of Variation	% of total variation	P value	P value summary	Significant?		Source of Variation	% of total variation	P value	P value summary	Significant?		Source of Variation	% of total variation	P value	P value summary	Significant?		Source of Variation	% of total variation	P value	P value summary	Significant?		Source of Variation	% of total variation	P value	P value summary	Significant?
	Mn											Interaction	36.1807	2.5e-05	****	Yes		Interaction	2.11619	0.5144	ns	No		Interaction	30.6146	4.1e-05	****	Yes		Interaction	3.33362	0.4012	ns	No		Interaction	2.86155	0.135	ns	No		Interaction	19.1392	0.0158	*	Yes
	21	60.5417	56.9116	56.8953	77.4591	72.8895	77.0313	60.1548	59.179	67.6939		Temperature	59.4317	4e-06	****	Yes		T	61.2301	0.0063	**	Yes		Row Factor	65.5507	2e-06	****	Yes		Row Factor	46.9325	0.0104	*	Yes		Row Factor	9.95708	0.0146	*	Yes		Row Factor	0.427298	0.6605	ns	No
	28	54.6717	51.417	50.67	68.4644	67.3685	71.1004	64.7328	67.4869	67.8248		Genotype	0.503806	0.3382	ns	No		G	0.273831	0.8123	ns	No		Column Factor	0.0825843	0.6858	ns	No		Column Factor	15.7994	0.0897	ns	No		Column Factor	78.8984	<0.0001	****	Yes		Column Factor	63.9912	0.0005	***	Yes
	Na											ANOVA table	SS	DF	MS	F (DFn, DFd)	P value	ANOVA table	SS	DF	MS	F (DFn, DFd)	P value	ANOVA table	SS	DF	MS	F (DFn, DFd)	P value	ANOVA table	SS	DF	MS	F (DFn, DFd)	P value	ANOVA table	SS	DF	MS	F (DFn, DFd)	P value	ANOVA table	SS	DF	MS	F (DFn, DFd)	P value
	21	2272.85	2383.95	2349.65	2513.3	1970.52	1471.36	2237.78	2277.14	2311.73		Interaction	77469.6	1	77469.6	F (1, 8) = 74.5278743184240	P<0.0001	Interaction	0.0679222	1	0.0679222	F (1, 8) = 0.465355144093021	P=0.5144	Interaction	5.6715	1	5.6715	F (1, 8) = 65.2741153316740	P<0.0001	Interaction	0.283457	1	0.283457	F (1, 8) = 0.785896139673484	P=0.4012	Interaction	24.3325	1	24.3325	F (1, 8) = 2.76379044279412	P=0.1350	Interaction	78.0643	1	78.0643	F (1, 8) = 9.31218215526732	P=0.0158
	28	2842.52	2629.71	3274.6	3553.3	4431.65	4747.04	4038.58	4242.34	3912.39		Temperature	127254	1	127254	F (1, 8) = 122.422049731955	P<0.0001	T	1.96527	1	1.96527	F (1, 8) = 13.4646239064985	P=0.0063	Row Factor	12.1436	1	12.1436	F (1, 8) = 139.762441159944	P<0.0001	Row Factor	3.99066	1	3.99066	F (1, 8) = 11.0642662587493	P=0.0104	Row Factor	84.6674	1	84.6674	F (1, 8) = 9.61690998728157	P=0.0146	Row Factor	1.74285	1	1.74285	F (1, 8) = 0.207901810453545	P=0.6605
												Genotype	1078.74	1	1078.74	F (1, 8) = 1.03777821476566	P=0.3382	G	0.00878898	1	0.00878898	F (1, 8) = 0.0602159459972004	P=0.8123	Column Factor	0.0152992	1	0.0152992	F (1, 8) = 0.176080179444756	P=0.6858	Column Factor	1.34342	1	1.34342	F (1, 8) = 3.72467375466674	P=0.0897	Column Factor	670.892	1	670.892	F (1, 8) = 76.2029176048608	P<0.0001	Column Factor	261.005	1	261.005	F (1, 8) = 31.1349228408359	P=0.0005
	Ca											Residual	8315.77	8	1039.47			Residual	1.16766	8	0.145958			Residual	0.6951	8	0.0868875			Residual	2.88544	8	0.36068			Residual	70.4321	8	8.80402			Residual	67.0642	8	8.38303
	21	166.203	157.528	164.002	212.359	180.335	163.49	130.398	133.803	139.795
	28	92.7327	85.7416	95.0055	118.456	120.908	134.919	108.573	119.05	111.577	Col0-hy5	Table Analyzed	na at					Table Analyzed	ca at					Table Analyzed	k at					Table Analyzed	c at					Table Analyzed	n at					Table Analyzed	c/n at
	K											Two-way ANOVA	Ordinary					Two-way ANOVA	Ordinary					Two-way ANOVA	Ordinary					Two-way ANOVA	Ordinary					Two-way ANOVA	Ordinary					Two-way ANOVA	Ordinary
	21	45.8527	48.1156	46.2495	41.7049	35.0976	26.9995	47.1377	47.4756	48.0521		Alpha	0.05					Alpha	0.05					Alpha	0.05					Alpha	0.05					Alpha	0.05					Alpha	0.05
	28	48.8419	48.1404	57.4309	46.4587	51.9646	53.8148	47.5014	50.5319	48.2826
												Source of Variation	% of total variation	P value	P value summary	Significant?		Source of Variation	% of total variation	P value	P value summary	Significant?		Source of Variation	% of total variation	P value	P value summary	Significant?		Source of Variation	% of total variation	P value	P value summary	Significant?		Source of Variation	% of total variation	P value	P value summary	Significant?		Source of Variation	% of total variation	P value	P value summary	Significant?
	C											Interaction	20.311	0.0105	*	Yes		Interaction	0.512152	0.5114	ns	No		Interaction	13.151	0.0798	ns	No		Interaction	1.93945	0.0298	*	Yes		Interaction	0.0295475	0.7194	ns	No		Interaction	1.31878	0.1803	ns	No
	21	34.26	34.92	34.17	36.35	36.26	36.96	33.33	33.4	33.36		Row Factor	58.0867	0.0005	***	Yes		Row Factor	76.7943	<0.0001	****	Yes		Row Factor	44.0007	0.0063	**	Yes		Row Factor	87.0028	<0.0001	****	Yes		Row Factor	95.1595	<0.0001	****	Yes		Row Factor	88.6377	<0.0001	****	Yes
	28	38.8	40.03	39.8	40.2	40.43	40.25	36.98	38.54	38.35		Column Factor	6.89244	0.0889	ns	No		Column Factor	14.0175	0.007	**	Yes		Column Factor	16.705	0.0536	ns	No		Column Factor	8.82802	0.0005	***	Yes		Column Factor	3.10433	0.0051	**	Yes		Column Factor	5.14647	0.0199	*	Yes
	N											ANOVA table	SS	DF	MS	F (DFn, DFd)	P value	ANOVA table	SS	DF	MS	F (DFn, DFd)	P value	ANOVA table	SS	DF	MS	F (DFn, DFd)	P value	ANOVA table	SS	DF	MS	F (DFn, DFd)	P value	ANOVA table	SS	DF	MS	F (DFn, DFd)	P value	ANOVA table	SS	DF	MS	F (DFn, DFd)	P value
	21	6.72	6.8	6.72	6.35	6.31	6.1	6.77	6.9	6.87		Interaction	2.1138e+06	1	2.1138e+06	F (1, 8) = 11.0460968484398	P=0.0105	Interaction	87.2204	1	87.2204	F (1, 8) = 0.472241345506996	P=0.5114	Interaction	97.702	1	97.702	F (1, 8) = 4.02430724418770	P=0.0798	Interaction	1.31341	1	1.31341	F (1, 8) = 6.95845474613688	P=0.0298	Interaction	0.00853333	1	0.00853333	F (1, 8) = 0.138509400784527	P=0.7194	Interaction	1.71335	1	1.71335	F (1, 8) = 2.15440620741425	P=0.1803
	28	4.05	3.4	3.87	3.53	2.86	3.13	4.1	3.9	3.89		Row Factor	6.04518e+06	1	6.04518e+06	F (1, 8) = 31.5903842491673	P=0.0005	Row Factor	13078.2	1	13078.2	F (1, 8) = 70.8099514668150	P<0.0001	Row Factor	326.891	1	326.891	F (1, 8) = 13.4644944935200	P=0.0063	Row Factor	58.919	1	58.919	F (1, 8) = 312.153686534215	P<0.0001	Row Factor	27.4821	1	27.4821	F (1, 8) = 446.078182064115	P<0.0001	Row Factor	115.157	1	115.157	F (1, 8) = 144.801332614967	P<0.0001
												Column Factor	717308	1	717308	F (1, 8) = 3.74844668933321	P=0.0889	Column Factor	2387.2	1	2387.2	F (1, 8) = 12.9251272160255	P=0.0070	Column Factor	124.105	1	124.105	F (1, 8) = 5.11185390768981	P=0.0536	Column Factor	5.97841	1	5.97841	F (1, 8) = 31.6736865342163	P=0.0005	Column Factor	0.896533	1	0.896533	F (1, 8) = 14.5521439199243	P=0.0051	Column Factor	6.68624	1	6.68624	F (1, 8) = 8.40744484587516	P=0.0199
	C/N											Residual	1.53089e+06	8	191361			Residual	1477.56	8	184.695			Residual	194.224	8	24.278			Residual	1.51	8	0.18875			Residual	0.492867	8	0.0616083			Residual	6.36221	8	0.795276
	21	5.09821	5.13529	5.08482	5.72441	5.74643	6.05902	4.92319	4.84058	4.8559	Col0-pifQ	Table Analyzed	na at					Table Analyzed	ca at					Table Analyzed	k at					Table Analyzed	c at					Table Analyzed	n at					Table Analyzed	c/n at
	28	9.58025	11.7735	10.2842	11.3881	14.1364	12.8594	9.01951	9.88205	9.85861
												Two-way ANOVA	Ordinary					Two-way ANOVA	Ordinary					Two-way ANOVA	Ordinary					Two-way ANOVA	Ordinary					Two-way ANOVA	Ordinary					Two-way ANOVA	Ordinary
												Alpha	0.05					Alpha	0.05					Alpha	0.05					Alpha	0.05					Alpha	0.05					Alpha	0.05
												Source of Variation	% of total variation	P value	P value summary	Significant?		Source of Variation	% of total variation	P value	P value summary	Significant?		Source of Variation	% of total variation	P value	P value summary	Significant?		Source of Variation	% of total variation	P value	P value summary	Significant?		Source of Variation	% of total variation	P value	P value summary	Significant?		Source of Variation	% of total variation	P value	P value summary	Significant?
												Interaction	16.9243	0.0005	***	Yes		Interaction	21.7252	2.12209e-05	****	Yes		Interaction	9.23937	0.3054	ns	No		Interaction	0.238661	0.4727	ns	No		Interaction	0.0233103	0.6808	ns	No		Interaction	0.483923	0.3341	ns	No
												Row Factor	65.0077	<0.0001	****	Yes		Row Factor	75.7327	1.84007e-07	****	Yes		Row Factor	26.4628	0.101	ns	No		Row Factor	89.5759	<0.0001	****	Yes		Row Factor	98.7107	<0.0001	****	Yes		Row Factor	94.5488	<0.0001	****	Yes
												Column Factor	13.7343	0.001	**	Yes		Column Factor	0.315676	0.3179	ns	No		Column Factor	2.65238	0.5736	ns	No		Column Factor	6.82258	0.0038	**	Yes		Column Factor	0.242024	0.2064	ns	No		Column Factor	1.30349	0.1301	ns	No
												ANOVA table	SS	DF	MS	F (DFn, DFd)	P value	ANOVA table	SS	DF	MS	F (DFn, DFd)	P value	ANOVA table	SS	DF	MS	F (DFn, DFd)	P value	ANOVA table	SS	DF	MS	F (DFn, DFd)	P value	ANOVA table	SS	DF	MS	F (DFn, DFd)	P value	ANOVA table	SS	DF	MS	F (DFn, DFd)	P value
												Interaction	1.09582e+06	1	1.09582e+06	F (1, 8) = 31.2420794783911	P=0.0005	Interaction	1861.48	1	1861.48	F (1, 8) = 78.0636039598406	P<0.0001	Interaction	9.26616	1	9.26616	F (1, 8) = 1.19903354807100	P=0.3054	Interaction	0.1875	1	0.1875	F (1, 8) = 0.567751703255107	P=0.4727	Interaction	0.006075	1	0.006075	F (1, 8) = 0.182113414938794	P=0.6808	Interaction	0.395735	1	0.395735	F (1, 8) = 1.05665753907895	P=0.3341
												Row Factor	4.20913e+06	1	4.20913e+06	F (1, 8) = 120.003721472687	P<0.0001	Row Factor	6489	1	6489	F (1, 8) = 272.124850109552	P<0.0001	Row Factor	26.5395	1	26.5395	F (1, 8) = 3.43418767336892	P=0.1010	Row Factor	70.3736	1	70.3736	F (1, 8) = 213.092001009335	P<0.0001	Row Factor	25.7254	1	25.7254	F (1, 8) = 771.183862103423	P<0.0001	Row Factor	77.3186	1	77.3186	F (1, 8) = 206.449512349051	P<0.0001
												Column Factor	889269	1	889269	F (1, 8) = 25.3533217300325	P=0.0010	Column Factor	27.0481	1	27.0481	F (1, 8) = 1.13429596973795	P=0.3179	Column Factor	2.66007	1	2.66007	F (1, 8) = 0.344210692742840	P=0.5736	Column Factor	5.36003	1	5.36003	F (1, 8) = 16.2302296240219	P=0.0038	Column Factor	0.063075	1	0.063075	F (1, 8) = 1.89083187609294	P=0.2064	Column Factor	1.06595	1	1.06595	F (1, 8) = 2.84620461726738	P=0.1301
												Residual	280600	8	35075			Residual	190.765	8	23.8457			Residual	61.8242	8	7.72802			Residual	2.642	8	0.33025			Residual	0.266867	8	0.0333583			Residual	2.99613	8	0.374516

## Sheet: Fig S2
		2 way anova results are on the right.
	P	Col-0			hy5-215			pifQ			Col0-hy5	Table Analyzed	p 2					Table Analyzed	zn 2					Table Analyzed	mg 2					Table Analyzed	cu 2					Table Analyzed	fe 2					Table Analyzed	mn 2
	21	4.74567	4.42067	5.1615	3.37146	6.09794	5.22574	5.41183	6.07822	6.8087
	28	5.37172	5.99224	4.93724	4.38021	3.84365	4.90186	4.85467	5.62645	5.98527		Two-way ANOVA	Ordinary					Two-way ANOVA	Ordinary					Two-way ANOVA	Ordinary					Two-way ANOVA	Ordinary					Two-way ANOVA	Ordinary					Two-way ANOVA	Ordinary
												Alpha	0.05					Alpha	0.05					Alpha	0.05					Alpha	0.05					Alpha	0.05					Alpha	0.05
	Zn
	21	63.9269	52.5652	66.1669	42.309	90.1745	99.0255	79.3271	86.2829	101.099		Source of Variation	% of total variation	P value	P value summary	Significant?		Source of Variation	% of total variation	P value	P value summary	Significant?		Source of Variation	% of total variation	P value	P value summary	Significant?		Source of Variation	% of total variation	P value	P value summary	Significant?		Source of Variation	% of total variation	P value	P value summary	Significant?		Source of Variation	% of total variation	P value	P value summary	Significant?
	28	75.8441	94.3321	68.8366	71.2882	57.7122	76.5229	135.595	84.267	121.167		Interaction	14.9585	0.2434	ns	No		Interaction	17.8484	0.216	ns	No		Interaction	2.33098	0.6523	ns	No		Interaction	2.85804	0.6383	ns	No		Interaction	45.6276	0.0047	**	Yes		Interaction	4.25408	0.5035	ns	No
												Row Factor	0.194471	0.8894	ns	No		Row Factor	2.42784	0.6336	ns	No		Row Factor	12.0747	0.318	ns	No		Row Factor	0.311015	0.876	ns	No		Row Factor	16.9945	0.0457	*	Yes		Row Factor	5.67297	0.4419	ns	No
	Mg											Column Factor	9.39831	0.3474	ns	No		Column Factor	0.621142	0.8084	ns	No		Column Factor	0.423162	0.847	ns	No		Column Factor	1.02346	0.7775	ns	No		Column Factor	13.0435	0.0721	ns	No		Column Factor	20.7172	0.1607	ns	No
	21	1.09552	0.953826	1.16492	0.711969	1.38036	1.37139	1.12694	1.22866	1.346
	28	1.00228	1.12769	0.861101	0.98261	0.855256	1.05281	1.13234	1.17246	1.16126		ANOVA table	SS	DF	MS	F (DFn, DFd)	P value	ANOVA table	SS	DF	MS	F (DFn, DFd)	P value	ANOVA table	SS	DF	MS	F (DFn, DFd)	P value	ANOVA table	SS	DF	MS	F (DFn, DFd)	P value	ANOVA table	SS	DF	MS	F (DFn, DFd)	P value	ANOVA table	SS	DF	MS	F (DFn, DFd)	P value
												Interaction	1.04594	1	1.04594	F (1, 8) = 1.58607875686683	P=0.2434	Interaction	564.98	1	564.98	F (1, 8) = 1.80509420287515	P=0.2160	Interaction	0.0101994	1	0.0101994	F (1, 8) = 0.218945554513848	P=0.6523	Interaction	0.113022	1	0.113022	F (1, 8) = 0.238648229714762	P=0.6383	Interaction	47023.9	1	47023.9	F (1, 8) = 15.0001516223023	P=0.0047	Interaction	44.972	1	44.972	F (1, 8) = 0.490696325747279	P=0.5035
	Cu											Row Factor	0.0135979	1	0.0135979	F (1, 8) = 0.0206201411274394	P=0.8894	Row Factor	76.8515	1	76.8515	F (1, 8) = 0.245538268086117	P=0.6336	Row Factor	0.052834	1	0.052834	F (1, 8) = 1.13416224260204	P=0.3180	Row Factor	0.0122992	1	0.0122992	F (1, 8) = 0.0259700205231516	P=0.8760	Row Factor	17514.5	1	17514.5	F (1, 8) = 5.58695577343915	P=0.0457	Row Factor	59.9719	1	59.9719	F (1, 8) = 0.654361550611111	P=0.4419
	21	1.22499	0.755467	0.649124	1.9753	1.41543	0.169597	1.2655	1.07819	1.27386		Column Factor	0.657157	1	0.657157	F (1, 8) = 0.996523748973675	P=0.3474	Column Factor	19.6618	1	19.6618	F (1, 8) = 0.0628188579780534	P=0.8084	Column Factor	0.00185158	1	0.00185158	F (1, 8) = 0.0397469720636303	P=0.8470	Column Factor	0.0404732	1	0.0404732	F (1, 8) = 0.0854598894670894	P=0.7775	Column Factor	13442.6	1	13442.6	F (1, 8) = 4.28806147736083	P=0.0721	Column Factor	219.012	1	219.012	F (1, 8) = 2.38967091874835	P=0.1607
	28	1.63208	1.42231	-0.0346097	0.75036	0.704415	1.33117	4.98797	4.63314	3.17901		Residual	5.27559	8	0.659449			Residual	2503.94	8	312.992			Residual	0.372673	8	0.0465841			Residual	3.78874	8	0.473593			Residual	25079.2	8	3134.89			Residual	733.195	8	91.6494
											Col0-pifQ	Table Analyzed	p 2					Table Analyzed	zn 2					Table Analyzed	mg 2					Table Analyzed	cu 2					Table Analyzed	fe 2					Table Analyzed	mn 2
	Fe
	21	193.528	172.528	209.612	147.284	311.691	291.471	271.585	374.113	316.601		Two-way ANOVA	Ordinary					Two-way ANOVA	Ordinary					Two-way ANOVA	Ordinary					Two-way ANOVA	Ordinary					Two-way ANOVA	Ordinary					Two-way ANOVA	Ordinary
	28	402.523	450.221	327.743	201.762	182.603	219.709	520.871	520.578	528.284		Alpha	0.05					Alpha	0.05					Alpha	0.05					Alpha	0.05					Alpha	0.05					Alpha	0.05
	Mn											Source of Variation	% of total variation	P value	P value summary	Significant?		Source of Variation	% of total variation	P value	P value summary	Significant?		Source of Variation	% of total variation	P value	P value summary	Significant?		Source of Variation	% of total variation	P value	P value summary	Significant?		Source of Variation	% of total variation	P value	P value summary	Significant?		Source of Variation	% of total variation	P value	P value summary	Significant?
	21	35.2795	28.9472	37.1341	20.4383	45.3016	49.6384	32.2509	34.5806	37.6204		Interaction	23.5911	0.084	ns	No		Interaction	0.417877	0.7572	ns	No		Interaction	0.00710325	0.9731	ns	No		Interaction	23.4774	0.0058	**	Yes		Interaction	0.000306041	0.9859	ns	No		Interaction	14.1993	0.1805	ns	No
	28	34.2023	41.0074	27.9491	49.4423	38.2702	52.6944	81.9059	37.1423	49.5718		Row Factor	0.0323824	0.9435	ns	No		Row Factor	22.1061	0.0484	*	Yes		Row Factor	9.83292	0.2314	ns	No		Row Factor	27.8301	0.0036	**	Yes		Row Factor	65.7473	<0.0001	****	Yes		Row Factor	15.8837	0.1593	ns	No
												Column Factor	27.8647	0.0644	ns	No		Column Factor	44.8196	0.0106	*	Yes		Column Factor	43.2728	0.0264	*	Yes		Column Factor	35.2155	0.0018	**	Yes		Column Factor	26.9324	0.0006	***	Yes		Column Factor	17.1537	0.1455	ns	No
	Na
	21	20474.6	16741.3	20992.6	11721.6	22346.4	20873.5	13183.4	14562.2	17322.7		ANOVA table	SS	DF	MS	F (DFn, DFd)	P value	ANOVA table	SS	DF	MS	F (DFn, DFd)	P value	ANOVA table	SS	DF	MS	F (DFn, DFd)	P value	ANOVA table	SS	DF	MS	F (DFn, DFd)	P value	ANOVA table	SS	DF	MS	F (DFn, DFd)	P value	ANOVA table	SS	DF	MS	F (DFn, DFd)	P value
	28	18217.4	19711.8	15117.8	19366.4	16103.3	19321.2	432.727	12697.2	14490.5		Interaction	1.20696	1	1.20696	F (1, 8) = 3.89037799598145	P=0.0840	Interaction	26.8986	1	26.8986	F (1, 8) = 0.102369520963093	P=0.7572	Interaction	1.26679e-05	1	1.26679e-05	F (1, 8) = 0.00121197215215637	P=0.9731	Interaction	6.44214	1	6.44214	F (1, 8) = 13.9364164592600	P=0.0058	Interaction	0.570042	1	0.570042	F (1, 8) = 0.000334468965855580	P=0.9859	Interaction	324.17	1	324.17	F (1, 8) = 2.15290145545870	P=0.1805
												Row Factor	0.00165674	1	0.00165674	F (1, 8) = 0.00534013178415508	P=0.9435	Row Factor	1422.96	1	1422.96	F (1, 8) = 5.41545445034103	P=0.0484	Row Factor	0.017536	1	0.017536	F (1, 8) = 1.67771615328984	P=0.2314	Row Factor	7.63651	1	7.63651	F (1, 8) = 16.5202134423932	P=0.0036	Row Factor	122463	1	122463	F (1, 8) = 71.8546010535721	P<0.0001	Row Factor	362.626	1	362.626	F (1, 8) = 2.40830106216807	P=0.1593
	Ca											Column Factor	1.42561	1	1.42561	F (1, 8) = 4.59512420669845	P=0.0644	Column Factor	2885.02	1	2885.02	F (1, 8) = 10.9796799937218	P=0.0106	Column Factor	0.0771725	1	0.0771725	F (1, 8) = 7.38330211552793	P=0.0264	Column Factor	9.66304	1	9.66304	F (1, 8) = 20.9042608458604	P=0.0018	Column Factor	50165.2	1	50165.2	F (1, 8) = 29.4341486194432	P=0.0006	Column Factor	391.619	1	391.619	F (1, 8) = 2.60085266681940	P=0.1455
	21	2.30413	1.81784	2.21929	1.20624	2.71687	3.02981	1.82495	2.03415	2.31647		Residual	2.48194	8	0.310243			Residual	2102.08	8	262.76			Residual	0.0836184	8	0.0104523			Residual	3.69802	8	0.462252			Residual	13634.5	8	1704.32			Residual	1204.59	8	150.573
	28	2.70567	3.03189	2.04356	3.28016	2.62428	3.40417	2.55775	2.69421	2.74379
											Col0-hy5	Table Analyzed	na 2					ca 2						Table Analyzed	k 2					Table Analyzed	c 2					Table Analyzed	n 2					Table Analyzed	c/n 2
	K
	21	38.9811	33.1137	40.7985	23.1959	39.8861	36.0228	34.9371	38.325	44.6595		Two-way ANOVA	Ordinary					Ordinary						Two-way ANOVA	Ordinary					Two-way ANOVA	Ordinary					Two-way ANOVA	Ordinary					Two-way ANOVA	Ordinary
	28	26.1823	27.6303	22.1328	24.6808	22.5733	26.3375	16.4476	23.3589	27.7334		Alpha	0.05					0.05						Alpha	0.05					Alpha	0.05					Alpha	0.05					Alpha	0.05
	C											Source of Variation	% of total variation	P value	P value summary	Significant?		% of total variation	P value	P value summary	Significant?			Source of Variation	% of total variation	P value	P value summary	Significant?		Source of Variation	% of total variation	P value	P value summary	Significant?		Source of Variation	% of total variation	P value	P value summary	Significant?		Source of Variation	% of total variation	P value	P value summary	Significant?
	21	39.75	40.94	39.13	37.34	38.09	38.73	41.37	39.49	40.24		Interaction	2.0996	0.6857	ns	No		1.53723	0.6719	ns	No			Interaction	1.92509	0.5358	ns	No		Interaction	1.14687	0.6845	ns	No		Interaction	0.0221469	0.9633	ns	No		Interaction	0.0219817	0.9637	ns	No
	28	36.77	40.27	37.78	35.78	36.54	38.77	41.19	36.02	37.04		Row Factor	2.3597	0.6681	ns	No		26.4027	0.106	ns	No			Row Factor	57.4391	0.0077	**	Yes		Row Factor	20.0515	0.116	ns	No		Row Factor	13.5663	0.2732	ns	No		Row Factor	0.309284	0.8645	ns	No
												Column Factor	0.194001	0.9016	ns	No		8.38654	0.3347	ns	No			Column Factor	3.83636	0.3878	ns	No		Column Factor	27.1476	0.0745	ns	No		Column Factor	7.99502	0.3928	ns	No		Column Factor	19.9418	0.1949	ns	No
	N
	21	7.87	7.21	8.42	8.07	8.03	8.12	7.74	7.96	7.95		ANOVA table	SS	DF	MS	F (DFn, DFd)	P value	SS	DF	MS	F (DFn, DFd)	P value		ANOVA table	SS	DF	MS	F (DFn, DFd)	P value	ANOVA table	SS	DF	MS	F (DFn, DFd)	P value	ANOVA table	SS	DF	MS	F (DFn, DFd)	P value	ANOVA table	SS	DF	MS	F (DFn, DFd)	P value
	28	8.18	6.69	7.6	7.86	7.76	7.65	6.83	6.43	7.73		Interaction	2.09227e+06	1	2.09227e+06	F (1, 8) = 0.176165669451019	P=0.6857	0.0698973	1	0.0698973	F (1, 8) = 0.193139493615968	P=0.6719		Interaction	10.8963	1	10.8963	F (1, 8) = 0.418503224623783	P=0.5358	Interaction	0.310408	1	0.310408	F (1, 8) = 0.177623171266712	P=0.6845	Interaction	0.000533333	1	0.000533333	F (1, 8) = 0.00225940831744713	P=0.9633	Interaction	0.000525944	1	0.000525944	F (1, 8) = 0.00220569424174199	P=0.9637
												Row Factor	2.35146e+06	1	2.35146e+06	F (1, 8) = 0.197989241269980	P=0.6681	1.20052	1	1.20052	F (1, 8) = 3.31725618827057	P=0.1060		Row Factor	325.115	1	325.115	F (1, 8) = 12.4869566254278	P=0.0077	Row Factor	5.42707	1	5.42707	F (1, 8) = 3.10550384343945	P=0.1160	Row Factor	0.3267	1	0.3267	F (1, 8) = 1.38402880745605	P=0.2732	Row Factor	0.00740009	1	0.00740009	F (1, 8) = 0.0310343432834332	P=0.8645
	C/N											Column Factor	193324	1	193324	F (1, 8) = 0.0162775621755950	P=0.9016	0.381332	1	0.381332	F (1, 8) = 1.05369229530022	P=0.3347		Column Factor	21.7144	1	21.7144	F (1, 8) = 0.834003242050318	P=0.3878	Column Factor	7.34767	1	7.34767	F (1, 8) = 4.20451771034008	P=0.0745	Column Factor	0.192533	1	0.192533	F (1, 8) = 0.815646402598318	P=0.3928	Column Factor	0.477138	1	0.477138	F (1, 8) = 2.00101033629315	P=0.1949
	21	5.05083	5.67822	4.64727	4.62701	4.74346	4.7697	5.34496	4.96106	5.06164		Residual	9.50138e+07	8	1.18767e+07			2.8952	8	0.3619				Residual	208.291	8	26.0364			Residual	13.9805	8	1.74757			Residual	1.8884	8	0.23605			Residual	1.90759	8	0.238448
	28	4.49511	6.01943	4.97105	4.55216	4.70876	5.06797	6.03075	5.60187	4.79172	Col0-pifQ	Table Analyzed	na 2					Table Analyzed	ca 2					Table Analyzed	k 2					Table Analyzed	c 2					Table Analyzed	n 2					Table Analyzed	c/n 2
												Two-way ANOVA	Ordinary					Two-way ANOVA	Ordinary					Two-way ANOVA	Ordinary					Two-way ANOVA	Ordinary					Two-way ANOVA	Ordinary					Two-way ANOVA	Ordinary
	P	soy 28	soy 33	rice 28	rice 33		t.test soy	t.test rice				Alpha	0.05					Alpha	0.05					Alpha	0.05					Alpha	0.05					Alpha	0.05					Alpha	0.05
		6.26129	4.24884	3.73177	6.71369		0.0912036	0.00430114
		4.68812	3.95473	3.41846	5.58294							Source of Variation	% of total variation	P value	P value summary	Significant?		Source of Variation	% of total variation	P value	P value summary	Significant?		Source of Variation	% of total variation	P value	P value summary	Significant?		Source of Variation	% of total variation	P value	P value summary	Significant?		Source of Variation	% of total variation	P value	P value summary	Significant?		Source of Variation	% of total variation	P value	P value summary	Significant?
		4.72202	4.40984	3.22849	5.826							Interaction	3.84888	0.4331	ns	No		Interaction	0.717399	0.7346	ns	No		Interaction	1.84865	0.4139	ns	No		Interaction	0.770836	0.7701	ns	No		Interaction	5.16912	0.4478	ns	No		Interaction	2.59048	0.646	ns	No
												Row Factor	13.0332	0.1673	ns	No		Row Factor	52.7081	0.0168	*	Yes		Row Factor	78.1245	0.0005	***	Yes		Row Factor	31.6268	0.0889	ns	No		Row Factor	26.4907	0.1084	ns	No		Row Factor	3.92349	0.5732	ns	No
	Zn	57.4424	66.8734	42.6685	52.3489		0.0217108	0.010036				Column Factor	37.9237	0.0321	*	Yes		Column Factor	0.0118777	0.9651	ns	No		Column Factor	0.116843	0.8339	ns	No		Column Factor	0.113536	0.9105	ns	No		Column Factor	3.44147	0.5331	ns	No		Column Factor	2.49655	0.6519	ns	No
		44.2648	59.9949	40.0086	45.993
		46.1339	67.2896	37.1999	49.0557							ANOVA table	SS	DF	MS	F (DFn, DFd)	P value	ANOVA table	SS	DF	MS	F (DFn, DFd)	P value	ANOVA table	SS	DF	MS	F (DFn, DFd)	P value	ANOVA table	SS	DF	MS	F (DFn, DFd)	P value	ANOVA table	SS	DF	MS	F (DFn, DFd)	P value	ANOVA table	SS	DF	MS	F (DFn, DFd)	P value
	Mg											Interaction	1.25797e+07	1	1.25797e+07	F (1, 8) = 0.681304837795868	P=0.4331	Interaction	0.0120545	1	0.0120545	F (1, 8) = 0.123257395735806	P=0.7346	Interaction	15.0387	1	15.0387	F (1, 8) = 0.742802310165351	P=0.4139	Interaction	0.285208	1	0.285208	F (1, 8) = 0.0913733907871063	P=0.7701	Interaction	0.221408	1	0.221408	F (1, 8) = 0.637192124133628	P=0.4478	Interaction	0.0747982	1	0.0747982	F (1, 8) = 0.227760605822361	P=0.6460
		3.4008	2.69095	8.85278	7.54968		0.224853	0.00859106				Row Factor	4.25978e+07	1	4.25978e+07	F (1, 8) = 2.30706440654712	P=0.1673	Row Factor	0.885656	1	0.885656	F (1, 8) = 9.05585917406627	P=0.0168	Row Factor	635.538	1	635.538	F (1, 8) = 31.3910261367691	P=0.0005	Row Factor	11.7019	1	11.7019	F (1, 8) = 3.74897880724688	P=0.0889	Row Factor	1.13468	1	1.13468	F (1, 8) = 3.26548672566371	P=0.1084	Row Factor	0.113288	1	0.113288	F (1, 8) = 0.344962244957428	P=0.5732
		2.59844	2.48231	8.30602	6.71855							Column Factor	1.2395e+08	1	1.2395e+08	F (1, 8) = 6.71302324435823	P=0.0321	Column Factor	0.000199582	1	0.000199582	F (1, 8) = 0.00204073271239453	P=0.9651	Column Factor	0.950509	1	0.950509	F (1, 8) = 0.0469483826977829	P=0.8339	Column Factor	0.0420083	1	0.0420083	F (1, 8) = 0.0134583860615864	P=0.9105	Column Factor	0.147408	1	0.147408	F (1, 8) = 0.424227162625609	P=0.5331	Column Factor	0.0720861	1	0.0720861	F (1, 8) = 0.219502245644469	P=0.6519
		2.6216	2.70461	8.07354	6.8271							Residual	1.47712e+08	8	1.84641e+07			Residual	0.782393	8	0.0977992			Residual	161.967	8	20.2458			Residual	24.9708	8	3.12135			Residual	2.7798	8	0.347475			Residual	2.62726	8	0.328407
	Cu
		14.0777	11.2634	3.2904	5.28252		0.26276	0.0279302
		10.3374	10.2558	2.54369	3.7483
		10.4241	10.4746	2.54329	4.09826
	Fe
		493.355	332.557	91.3991	135.063		0.186248	0.00298425
		339.254	295.025	78.6215	114.744
		330.911	354.39	74.7016	122.091
	Mn
		425.79	661.181	219.972	172.686		0.00231156	0.0105509
		324.883	603.053	190.214	148.098
		327.155	652.856	199.446	160.815
	Na
		452.418	339.213	145.606	410.793		0.206553	0.000534537
		358.918	347.785	142.724	367.335
		340.407	358.031	126.153	367.211
	Ca
		2.37558	1.81018	14.4228	12.2399		0.20394	0.0883093
		1.73274	1.5678	12.2973	10.4129
		1.68513	1.7158	11.5951	10.4063
	K
		2.37558	1.81018	14.4228	12.2399		0.20394	0.0883093
		1.73274	1.5678	12.2973	10.4129
		1.68513	1.7158	11.5951	10.4063
	C
		39.32	38.52	39.09	36.97		0.194334	0.00533429
		39	38.05	39.29	37.72
		39.85	39.82	39.13	37.48
	N
		4.61	4.22	2.65	2.35		0.0613282	0.00290695
		4.5	4.23	2.79	2.42
		4.25	3.75	2.78	2.48
	C/N
		8.52928	9.12796	14.7509	15.7319		0.15205	0.00840896
		8.66667	8.99527	14.0824	15.5868
		9.37647	10.6187	14.0755	15.1129

## Sheet: Fig S4
	a	ChIP-qPCR		qPCR results are in Fig2 section
	Ct value		NRT2.1	NRT1.5	NIA1	lbd37	PP2A
		input 22	27.5407	25.3242	27.7443	28.0957	26.4313
			27.509	25.4426	27.2552	28.1976	26.1592
			27.5626	25.9688	27.8689	27.4591	26.2641
		input 28	26.2868	25.4338	26.5567	27.124	26.7859
			26.1755	25.1852	26.2654	27.1571	26.1367
			26.303	25.4615	25.8407	26.7025	25.8215
		chip 22	30.1521	28.1625	29.3898	30.965	29.4351
			29.8958	28.6178	29.0185	31.0732	29.2197
			29.9294	28.7808	29.6963	30.8235	29.7635
		chip 28	28.7045	28.1491	28.3626	29.8155	29.1343
			28.3134	28.1142	28.1425	29.4997	29.8156
			29.0919	28.5626	28.0312	30.0085	29.076
	% of input	22	0.163634	0.139826	0.319631	0.136854	0.15274
			0.191201	0.110708	0.294567	0.136262	0.163498
			0.193869	0.142395	0.281776	0.0971016	0.135794
		28	0.187156	0.152269	0.286	0.154805	0.183293
			0.227214	0.131305	0.272227	0.197153	0.208837
			0.144698	0.116535	0.219071	0.10111	0.151032
	normalized	22	0.894657	1.06757	1.07022	1.10897	1.01369
			1.04538	0.845254	0.986303	1.10418	1.08509
			1.05997	1.08718	0.943475	0.786849	0.901224
		28	1.02326	1.16256	0.957615	1.25444	1.21646
			1.24228	1.00251	0.9115	1.5976	1.38599
			0.791126	0.889741	0.733517	0.819334	1.00235
		t.test	0.451334	0.438527	0.092266	0.21916	0.102017

## Sheet: fig s5
	b
								ms-n550	Table Analyzed	Data 1
									Two-way ANOVA	Ordinary
		ms		n550		p125			Alpha	0.05
		Col0 21	Col0 28	Col0 21	Col0 28	Col0 21	Col0 28
		2.90701	3.90252	2.84515	3.21724	2.88926	3.83636		Source of Variation	% of total variation	P value	P value summary	Significant?
		3.02576	3.85021	1.92491	2.76542	2.69233	4.18477		Interaction	0.45655	0.4677	ns	No
		2.31471	3.7463	2.7842	3.43937	3.46866	4.20466		Row Factor	43.5123	<0.0001	****	Yes
		2.04655	3.40568	3.00341	2.98069	3.7865	3.6965		Column Factor	4.698	0.0223	*	Yes
		3.18371	3.59049	3.1094	3.46364	2.66109	3.54781
		3.14907	3.85095	2.21833	3.43221	3.1062	3.7663		ANOVA table	SS (Type III)	DF	MS	F (DFn, DFd)	P value
		2.91076	3.50243	2.79758	2.72951	3.76286	4.9002		Interaction	0.0881669	1	0.0881669	F (1, 61) = 0.534062458650399	P=0.4677
		2.70941	3.40791	2.01343	3.34019	2.4783	2.98788		Row Factor	8.4029	1	8.4029	F (1, 61) = 50.8997557540871	P<0.0001
		2.54285	2.74131	2.15238	2.84495	3.14093	3.64676		Column Factor	0.907257	1	0.907257	F (1, 61) = 5.49562415514659	P=0.0223
		2.89776	2.69037	1.90964	3.54515	2.90202	3.56116		Residual	10.0703	61	0.165087
		2.14297	3.90284	3.04311	3.31367	3.55963	2.97426		Table Analyzed	Data 1
		2.04271	2.97934	2.39801	3.34207	3.16975	2.57063
		3.17896	3.77406	2.23551	3.68329	2.73478	4.29579	ms-p125	Two-way ANOVA	Ordinary
		3.18614	3.76451	3.01392	3.70737	2.22814	4.60218		Alpha	0.05
		2.84767	4.19233	2.48326	3.2318		4.54884
		3.06752		2.93479	3.10051		3.30537		Source of Variation	% of total variation	P value	P value summary	Significant?
				3.27776	2.99486				Interaction	0.0322414	0.8596	ns	No
									Row Factor	36.3153	<0.0001	****	Yes
									Column Factor	4.09631	0.05	*	Yes
	average	2.7596	3.55342	2.59675	3.24306	3.04146	3.78934
	average difference		1.28766		1.24889		1.2459		ANOVA table	SS (Type III)	DF	MS	F (DFn, DFd)	P value
									Interaction	0.00802068	1	0.00802068	F (1, 57) = 0.0315716837855230	P=0.8596
									Row Factor	9.03414	1	9.03414	F (1, 57) = 35.5609475387496	P<0.0001
									Column Factor	1.01904	1	1.01904	F (1, 57) = 4.01122807355676	P=0.0500
									Residual	14.4807	57	0.254047
									Table Analyzed	Data 1
								n550-p125	Two-way ANOVA	Ordinary
									Alpha	0.05
									Source of Variation	% of total variation	P value	P value summary	Significant?
									Interaction	0.157983	0.6756	ns	No
									Row Factor	29.761	<0.0001	****	Yes
									Column Factor	15.0366	0.0001	***	Yes
									ANOVA table	SS (Type III)	DF	MS	F (DFn, DFd)	P value
									Interaction	0.0410142	1	0.0410142	F (1, 60) = 0.176813316279161	P=0.6756
									Row Factor	7.72631	1	7.72631	F (1, 60) = 33.3082955680952	P<0.0001
									Column Factor	3.90367	1	3.90367	F (1, 60) = 16.8288090508299	P=0.0001
									Residual	13.9178	60	0.231964

[truncated: 3 more sheets: Fig S6, Fig S7, Fig S8]
